# Supplementary material for: N′-(4-Methoxy­benzyl­idene)-4-nitro­benzo­hydrazide methanol solvate
Source: Acta Crystallogr Sect E Struct Rep Online. 2008 Mar 5;64(Pt 4):o668. doi: 10.1107/S1600536808005813 (PMC2960903; doi:10.1107/S1600536808005813)
Supplement: Supplementary file 2 [file e-64-0o668-Isup2.hkl]

# 
# h,k,l, Fc-squared, Fo-squared, sigma(Fo-squared) and status flag 
# 
data_I
_shelx_title ' 080125d in P2(1)/n' 
_shelx_refln_list_code          4 
_shelx_F_calc_maximum      328.99 
_exptl_crystal_F_000       696.00 
_reflns_d_resolution_high  0.7964 
 
loop_ 
 _symmetry_equiv_pos_as_xyz 
 'x, y, z' 
 '-x+1/2, y+1/2, -z+1/2' 
 '-x, -y, -z' 
 'x-1/2, -y-1/2, z-1/2' 
 
_cell_length_a    14.7190 
_cell_length_b     6.6310 
_cell_length_c    18.0020 
_cell_angle_alpha  90.000 
_cell_angle_beta  113.170 
_cell_angle_gamma  90.000 
 
_shelx_F_squared_multiplier     1.000 
 
loop_ 
 _refln_index_h 
 _refln_index_k 
 _refln_index_l 
 _refln_F_squared_calc 
 _refln_F_squared_meas 
 _refln_F_squared_sigma 
 _refln_observed_status 
   2   0   0      514.54      426.77     25.79 o 
   4   0   0   108237.22   119091.98   3231.01 o 
   6   0   0     2570.88     2525.39     78.12 o 
   8   0   0     6765.01     6643.26    155.91 o 
  10   0   0       53.35       60.59     23.92 o 
  12   0   0      143.72      144.31     16.62 o 
  14   0   0       21.75       19.78      7.57 o 
  16   0   0        7.97        7.87     11.64 o 
   1   1   0     1255.04     1137.11     33.87 o 
   2   1   0      641.59      685.11     16.11 o 
   3   1   0      272.52      247.51      7.74 o 
   4   1   0      491.78      464.20     11.73 o 
   5   1   0      832.67      796.83     16.48 o 
   6   1   0      677.91      655.09     19.30 o 
   7   1   0       20.76       14.58      2.76 o 
   8   1   0      516.35      479.08     12.88 o 
   9   1   0      397.90      423.79     14.45 o 
  10   1   0      122.67      108.98     11.07 o 
  11   1   0      121.86      130.40      9.64 o 
  12   1   0       72.40       81.13      8.37 o 
  13   1   0       49.73       37.43      7.52 o 
  14   1   0        7.48        8.02      5.56 o 
  15   1   0       25.88       31.47      8.08 o 
  16   1   0        2.02        6.11      6.98 o 
   0   2   0     6556.81     6362.05    177.58 o 
   1   2   0     1409.82     1424.77     35.77 o 
   2   2   0      670.05      625.34     19.03 o 
   3   2   0      128.17      109.55      7.76 o 
   4   2   0      737.04      667.44     17.89 o 
   5   2   0      295.29      298.07     11.22 o 
   6   2   0       99.37      103.47      6.87 o 
   7   2   0        4.65        1.10      3.05 o 
   8   2   0      185.69      207.39      9.89 o 
   9   2   0      115.72      126.42     11.17 o 
  10   2   0       80.53       69.31     10.25 o 
  11   2   0        4.69        7.71      6.01 o 
  12   2   0        2.49        0.87      5.77 o 
  13   2   0        5.88        8.32      6.11 o 
  14   2   0        2.18        8.50      6.70 o 
  15   2   0        9.49       18.65     10.21 o 
  16   2   0        5.54       13.61     10.64 o 
   1   3   0     5208.78     5493.20    100.55 o 
   2   3   0       51.66       57.60      5.92 o 
   3   3   0     1186.70     1253.57     30.28 o 
   4   3   0       17.10       23.38      3.85 o 
   5   3   0     2318.66     2552.16     51.35 o 
   6   3   0        0.10       -1.04      3.24 o 
   7   3   0       20.05       32.16      6.95 o 
   8   3   0       14.86       15.75      8.19 o 
   9   3   0      251.11      261.74     17.77 o 
  10   3   0       18.04        9.88      6.78 o 
  11   3   0        7.28        2.08      9.29 o 
  12   3   0        8.32        7.43     11.00 o 
  13   3   0        3.88       14.23      9.77 o 
  14   3   0        2.00      -10.13     11.00 o 
  15   3   0        0.64      -10.21     11.47 o 
   0   4   0     1176.37     1282.50     37.62 o 
   1   4   0      563.05      587.82     14.99 o 
   2   4   0        7.48        3.46      2.71 o 
   3   4   0      161.77      176.49     10.76 o 
   4   4   0      279.48      321.84     20.29 o 
   5   4   0      147.20      165.48     15.80 o 
   6   4   0        3.92       11.69      4.81 o 
   7   4   0      168.28      172.78     15.17 o 
   8   4   0       69.62      103.19     25.49 o 
   9   4   0        7.39       -8.88      5.92 o 
  10   4   0        3.74        5.39      7.95 o 
  11   4   0       16.10       20.92     10.36 o 
  12   4   0        1.97        0.90      9.40 o 
  13   4   0        5.44       11.73     30.58 o 
  14   4   0        0.00        1.84     15.99 o 
   1   5   0      119.43      124.06      8.83 o 
   2   5   0        4.82        2.99      3.69 o 
   3   5   0        0.01       -1.51      3.33 o 
   4   5   0        0.47        2.16      4.31 o 
   5   5   0      151.03      151.60     11.98 o 
   6   5   0        0.51        7.50      4.49 o 
   7   5   0       13.96       14.46      6.39 o 
   8   5   0        0.21       11.90      6.65 o 
   9   5   0       43.17       57.28     10.77 o 
  10   5   0        0.77        2.41      8.75 o 
  11   5   0        4.93        2.04      8.23 o 
  12   5   0        2.00        7.18     10.58 o 
  13   5   0       12.83       25.22     14.15 o 
   0   6   0      231.85      137.14     26.71 o 
   1   6   0       30.24       18.68     10.10 o 
   2   6   0        0.86        5.88      8.32 o 
   3   6   0       61.28       57.19     16.56 o 
   4   6   0      181.47      181.89     16.82 o 
   5   6   0      101.14       87.67     21.27 o 
   6   6   0        0.78        7.22      7.57 o 
   7   6   0       30.03       15.93      8.87 o 
   8   6   0       36.26       37.77     12.04 o 
   9   6   0       17.66       13.28     11.60 o 
  10   6   0        6.52       28.14     12.10 o 
  11   6   0       22.67       45.61     14.68 o 
   1   7   0        0.92        8.80     12.92 o 
   2   7   0       95.20       92.08     34.96 o 
   3   7   0        4.54       17.41     15.23 o 
   4   7   0        6.43        6.68      9.58 o 
   5   7   0        0.55        9.07     12.66 o 
   6   7   0       58.30       56.57     19.43 o 
   7   7   0        2.40        7.93      9.85 o 
   8   7   0        8.93        3.37     13.26 o 
   9   7   0        0.04       -0.98     27.30 o 
   0   8   0        9.18       33.89     22.93 o 
   1   8   0        8.10       10.50     14.97 o 
   2   8   0        0.50        5.50     14.04 o 
   3   8   0        7.74       22.49     15.72 o 
   4   8   0       10.12      -18.14     12.41 o 
 -17   0   1        5.18       32.18     19.43 o 
 -15   0   1        5.12        1.01      8.26 o 
 -13   0   1       39.98       44.48     16.56 o 
 -11   0   1        9.86        8.50      4.75 o 
  -9   0   1      142.38      136.58     10.80 o 
  -7   0   1     1782.72     1685.20     44.93 o 
  -5   0   1      154.33      136.98     12.15 o 
  -3   0   1     8115.47     7972.58    179.04 o 
  -1   0   1       76.06       92.20      5.91 o 
   1   0   1     3029.91     3028.60    121.05 o 
   3   0   1      826.76      750.08     25.52 o 
   5   0   1      969.74      897.41     32.29 o 
   7   0   1     1111.30     1015.52     38.37 o 
   9   0   1      126.08      152.22     19.56 o 
  11   0   1       30.96       29.07      6.05 o 
  13   0   1       37.29       52.55     12.30 o 
  15   0   1        0.09       -6.93     10.18 o 
 -17   1   1        1.07       -4.84      7.96 o 
 -16   1   1       66.42       80.57     13.42 o 
 -15   1   1        4.80        4.20      6.41 o 
 -14   1   1        7.46       10.16      6.07 o 
 -13   1   1       21.86       15.94      5.03 o 
 -12   1   1     1051.15     1185.39     31.05 o 
 -11   1   1      159.39      141.48      9.96 o 
 -10   1   1      104.51       96.69     10.02 o 
  -9   1   1      537.79      511.48     14.14 o 
  -8   1   1     6791.47     6266.95    116.56 o 
  -7   1   1     2635.30     2402.08     48.22 o 
  -6   1   1       28.05       24.78      3.29 o 
  -5   1   1     2788.12     2497.11     48.21 o 
  -4   1   1    33571.13    32364.02    632.85 o 
  -3   1   1    20339.15    19783.88    389.80 o 
  -2   1   1       27.51       27.00     10.54 o 
  -1   1   1     1052.35      930.81     28.45 o 
   0   1   1     6320.74     5753.79    160.31 o 
   1   1   1    11638.35    11739.20    461.14 o 
   2   1   1     2581.08     2330.91     42.17 o 
   3   1   1      577.08      560.57     14.38 o 
   4   1   1      530.30      534.17     14.74 o 
   5   1   1      387.71      350.10      9.16 o 
   6   1   1       17.15       11.57      2.79 o 
   7   1   1      150.43      147.62      6.76 o 
   8   1   1        3.13        4.58      2.87 o 
   9   1   1        1.99        1.62      3.16 o 
  10   1   1       27.27       32.59      5.12 o 
  11   1   1       34.38       19.46      6.60 o 
  12   1   1       23.73       18.47      4.92 o 
  13   1   1        1.71       -0.09      4.90 o 
  14   1   1        8.66        3.16      6.09 o 
  15   1   1        6.94       15.14     10.84 o 
  16   1   1        1.74       -2.87      6.95 o 
 -16   2   1        4.44        6.06     13.72 o 
 -15   2   1       42.14       56.40     12.24 o 
 -14   2   1       18.13       16.11     14.80 o 
 -13   2   1       89.15      105.71     14.07 o 
 -12   2   1        0.06        9.78      6.29 o 
 -11   2   1      200.71      268.76     34.04 o 
 -10   2   1       83.06      123.94      9.74 o 
  -9   2   1      276.95      288.51     19.56 o 
  -8   2   1      334.05      306.02     12.87 o 
  -7   2   1      955.34      896.35     24.49 o 
  -6   2   1      356.62      361.03     12.69 o 
  -5   2   1     1008.46      957.50     24.41 o 
  -4   2   1     2463.20     2379.94     51.98 o 
  -3   2   1     1434.18     1487.24     33.65 o 
  -2   2   1       95.99      107.79      5.33 o 
  -1   2   1      882.29      912.09     19.26 o 
   0   2   1     1488.20     1397.79     31.31 o 
   1   2   1      424.62      389.56     11.05 o 
   2   2   1       18.86       28.74      4.25 o 
   3   2   1       93.95      112.50      4.88 o 
   4   2   1        0.18       -0.43      1.62 o 
   5   2   1        1.58       -1.48      3.05 o 
   6   2   1       36.75       35.22      3.98 o 
   7   2   1       52.43       48.88      4.93 o 
   8   2   1       69.53       73.75      7.35 o 
   9   2   1       12.24       11.55      4.70 o 
  10   2   1        2.24        3.99      5.73 o 
  11   2   1        0.52        0.50      6.40 o 
  12   2   1       12.49        8.62     14.79 o 
  13   2   1       14.58       19.76      6.60 o 
  14   2   1        4.78        6.06      6.79 o 
  15   2   1        1.95        6.07      7.11 o 
  16   2   1        2.03        3.61      9.24 o 
 -16   3   1        1.38       -1.02     12.26 o 
 -15   3   1       10.44        9.89     19.40 o 
 -14   3   1        1.89        8.94     10.48 o 
 -13   3   1        9.01       26.37     10.68 o 
 -12   3   1       30.04       49.71     12.50 o 
 -11   3   1       54.09       43.19     12.50 o 
 -10   3   1        7.79        5.71      5.50 o 
  -9   3   1        0.01        6.17      5.60 o 
  -8   3   1      155.44      159.31     13.28 o 
  -7   3   1       48.97       50.50      8.47 o 
  -6   3   1       37.55       41.78      5.08 o 
  -5   3   1        8.65       11.68      3.30 o 
  -4   3   1      627.63      664.85     18.98 o 
  -3   3   1       38.02       44.25      7.35 o 
  -2   3   1        0.17        0.05      2.09 o 
  -1   3   1       84.06       98.61      6.90 o 
   0   3   1       45.89       40.32      3.87 o 
   1   3   1      164.59      172.12      8.88 o 
   2   3   1        4.18        7.19      2.29 o 
   3   3   1      184.61      189.01     12.00 o 
   4   3   1        8.24       10.50      3.64 o 
   5   3   1       16.09       11.71      3.98 o 
   6   3   1       54.85       61.25      7.61 o 
   7   3   1      187.92      185.17     22.32 o 
   8   3   1        2.50        1.80      4.82 o 
   9   3   1       14.65       12.80      9.59 o 
  10   3   1       10.09       10.82      9.10 o 
  11   3   1       65.18       79.59     15.58 o 
  12   3   1        0.05        2.61     10.44 o 
  13   3   1        0.16        0.63     11.88 o 
  14   3   1        1.17       35.00     12.11 o 
  15   3   1        3.62        2.31     14.34 o 
 -15   4   1        1.71        9.89     19.26 o 
 -14   4   1        1.77       23.75     18.55 o 
 -13   4   1        3.58       10.96     23.26 o 
 -12   4   1        7.86        1.89      8.81 o 
 -11   4   1       12.16        9.50      6.94 o 
 -10   4   1       10.07        0.96      7.44 o 
  -9   4   1       33.12       29.87      8.40 o 
  -8   4   1       60.22       67.91     11.83 o 
  -7   4   1      123.76      144.26     21.70 o 
  -6   4   1       32.05       40.30      7.66 o 
  -5   4   1       65.93       58.75      8.74 o 
  -4   4   1      585.77      604.30     23.43 o 
  -3   4   1      286.98      297.95     17.29 o 
  -2   4   1      934.20      996.70     23.74 o 
  -1   4   1        0.12        1.10      2.84 o 
   0   4   1      879.19     1084.82     25.06 o 
   1   4   1      156.76      193.97      8.76 o 
   2   4   1     1186.35     1321.05     33.89 o 
   3   4   1        3.40       -1.32      3.42 o 
   4   4   1      278.61      282.06     22.41 o 
   5   4   1       13.76       11.44      4.77 o 
   6   4   1      110.89      118.38      9.90 o 
   7   4   1        2.55        6.60      5.56 o 
   8   4   1       90.98       98.76     12.77 o 
   9   4   1        6.74        2.28      6.19 o 
  10   4   1        0.00       -6.16      6.15 o 
  11   4   1        1.78        8.06     14.25 o 
  12   4   1        6.99       19.18     12.66 o 
  13   4   1        3.54        5.32     13.20 o 
  14   4   1        0.35        2.89     14.78 o 
 -13   5   1        6.58       11.98     19.34 o 
 -12   5   1        0.88        8.42     11.22 o 
 -11   5   1       58.71       81.45     13.35 o 
 -10   5   1       20.15       19.56      8.41 o 
  -9   5   1       22.16       11.21      7.50 o 
  -8   5   1       13.20       15.53      6.93 o 
  -7   5   1       74.20       63.12     10.37 o 
  -6   5   1       50.27       47.94      7.75 o 
  -5   5   1        2.01        2.03      4.41 o 
  -4   5   1        3.13        8.94      4.46 o 
  -3   5   1       20.05       28.42      8.70 o 
  -2   5   1        6.87        2.43      3.71 o 
  -1   5   1       19.52       15.84      4.35 o 
   0   5   1        0.96        0.68      3.48 o 
   1   5   1      200.01      234.89     11.74 o 
   2   5   1       24.18       22.37      4.94 o 
   3   5   1        5.09        3.85      3.74 o 
   4   5   1        1.68        6.98      4.30 o 
   5   5   1       80.69       81.58      9.41 o 
   6   5   1        3.43        3.35      4.88 o 
   7   5   1        0.11        0.25      5.79 o 
   8   5   1       26.81       19.42     10.81 o 
   9   5   1        9.63       27.78      9.00 o 
  10   5   1        3.53       -0.75      7.97 o 
  11   5   1        3.68       -8.53     12.96 o 
  12   5   1        2.51       -0.57     11.79 o 
  13   5   1        4.01        2.31     13.35 o 
 -12   6   1        0.62       10.18     14.89 o 
 -11   6   1        0.22      -16.29     20.58 o 
 -10   6   1       11.35       21.47     11.55 o 
  -9   6   1        0.02        1.06     17.76 o 
  -8   6   1        1.42        6.54      9.18 o 
  -7   6   1       34.32       23.37     10.38 o 
  -6   6   1        9.75       13.05     12.49 o 
  -5   6   1        8.27        2.36      5.60 o 
  -4   6   1        1.51        2.94      5.59 o 
  -3   6   1      175.32      193.94     21.52 o 
  -2   6   1       19.07       18.91      8.14 o 
  -1   6   1       19.54       25.09      8.65 o 
   0   6   1       67.50       53.58     18.96 o 
   1   6   1      165.56      172.53     29.19 o 
   2   6   1       17.54        5.80      6.43 o 
   3   6   1       21.22       15.68      5.89 o 
   4   6   1      133.34      119.45     14.49 o 
   5   6   1       22.86       11.80      5.86 o 
   6   6   1        5.26       -0.75      6.09 o 
   7   6   1       10.07       13.82      7.63 o 
   8   6   1       56.45       35.00     10.81 o 
   9   6   1        0.09       -3.82      7.39 o 
  10   6   1        4.52       -2.62      8.43 o 
  11   6   1        0.89        3.16      9.42 o 
  -9   7   1       18.04       58.59     16.09 o 
  -8   7   1        0.02       -8.18      9.66 o 
  -7   7   1       45.59       20.80     15.66 o 
  -6   7   1        2.19        9.76     12.58 o 
  -5   7   1       18.73       16.52     19.64 o 
  -4   7   1       19.34       10.61     13.00 o 
  -3   7   1       91.08       62.88     16.49 o 
  -2   7   1        0.81        3.52     10.79 o 
  -1   7   1       66.50       80.58     36.80 o 
   0   7   1       36.61       61.88     16.01 o 
   1   7   1      183.39      151.42     22.22 o 
   2   7   1        0.23        1.97     10.50 o 
   3   7   1       46.54       39.90     14.60 o 
   4   7   1       15.73       10.46     10.04 o 
   5   7   1       38.79       41.08     16.86 o 
   6   7   1        1.78        1.16      8.33 o 
   7   7   1       46.95       48.25     16.35 o 
   8   7   1        0.03       13.33     10.28 o 
  -4   8   1        0.05       -4.43     13.90 o 
  -3   8   1        0.00       10.00     14.80 o 
  -2   8   1       23.74       17.93     15.15 o 
  -1   8   1        0.94        3.48     13.79 o 
   0   8   1        0.90        7.37     14.43 o 
   1   8   1       14.21       19.01     14.67 o 
   2   8   1       17.18        1.02     13.48 o 
   3   8   1        0.36        9.76     14.09 o 
   4   8   1        0.15      -16.30     10.87 o 
 -16   0   2       34.99       24.99     22.98 o 
 -14   0   2        1.62        4.42      7.91 o 
 -12   0   2        6.92       -0.08      5.45 o 
 -10   0   2      217.55      224.23     14.15 o 
  -8   0   2      261.22      261.37     13.42 o 
  -6   0   2       45.94       43.89      4.20 o 
  -4   0   2    10173.78     9793.30    271.74 o 
  -2   0   2      309.38      320.55     17.50 o 
   0   0   2     1267.83     1106.10     46.65 o 
   2   0   2     3162.20     3033.53     94.25 o 
   4   0   2      502.09      451.43     18.94 o 
   6   0   2      226.15      182.71     13.56 o 
   8   0   2        0.00       -4.65      4.24 o 
  10   0   2       46.41       45.51      9.87 o 
  12   0   2        6.97        9.64      6.72 o 
  14   0   2       29.94       33.85      9.31 o 
  16   0   2        0.04        3.42     12.84 o 
 -17   1   2       13.05        8.00      8.88 o 
 -16   1   2       17.19        9.53      8.77 o 
 -15   1   2       14.73        5.73      6.74 o 
 -14   1   2        1.01        3.25      4.59 o 
 -13   1   2       67.36       70.92      7.78 o 
 -12   1   2      163.57      170.55     11.09 o 
 -11   1   2      131.10      118.22      9.46 o 
 -10   1   2       29.45       40.12      4.98 o 
  -9   1   2      205.04      208.72      9.06 o 
  -8   1   2     1140.47     1084.68     23.16 o 
  -7   1   2       44.38       49.85      4.73 o 
  -6   1   2        3.83        0.96      1.73 o 
  -5   1   2       41.68       43.22      3.66 o 
  -4   1   2     4438.84     4173.95     76.18 o 
  -3   1   2      461.52      454.05     12.25 o 
  -2   1   2     1200.69     1197.10     48.65 o 
  -1   1   2      270.54      311.53      8.91 o 
   0   1   2      717.03      717.97     18.86 o 
   1   1   2      227.17      216.07      9.52 o 
   2   1   2     1447.68     1292.68     28.23 o 
   3   1   2      123.08      113.03      5.65 o 
   4   1   2      115.35      101.04      6.07 o 
   5   1   2       96.19       91.82      6.44 o 
   6   1   2      130.49      145.08      7.38 o 
   7   1   2      287.29      304.57     11.14 o 
   8   1   2        0.83        0.98      2.69 o 
   9   1   2      237.51      251.12     15.48 o 
  10   1   2        9.04       11.43      5.51 o 
  11   1   2       29.70       16.52      5.15 o 
  12   1   2        1.10       -4.45      5.91 o 
  13   1   2        7.22       15.95      6.35 o 
  14   1   2        9.57       11.76      6.88 o 
  15   1   2        3.57        8.82      6.82 o 
  16   1   2        0.21        0.37      6.91 o 
 -17   2   2        9.77       24.25     14.59 o 
 -16   2   2       51.14       52.14     14.42 o 
 -15   2   2       40.07       42.59     11.41 o 
 -14   2   2        1.56        1.31      7.66 o 
 -13   2   2       72.80       66.74     11.00 o 
 -12   2   2      278.86      285.07     20.50 o 
 -11   2   2      197.78      153.55     26.59 o 
 -10   2   2       99.88      102.83     10.05 o 
  -9   2   2      140.28      166.97     12.05 o 
  -8   2   2     1586.38     1516.24     37.76 o 
  -7   2   2      832.38      787.52     22.28 o 
  -6   2   2      295.90      290.03     11.21 o 
  -5   2   2        7.50        4.36      3.80 o 
  -4   2   2     1149.56     1111.73     26.87 o 
  -3   2   2      628.64      591.12     15.84 o 
  -2   2   2      587.44      542.19     17.19 o 
  -1   2   2     1782.50     1773.91     39.05 o 
   0   2   2     2248.77     2253.69     42.49 o 
   1   2   2      226.99      222.17      7.37 o 
   2   2   2     1727.77     1727.97     45.63 o 
   3   2   2      717.17      704.31     33.08 o 
   4   2   2      280.59      294.93      8.78 o 
   5   2   2        0.06        1.15      2.18 o 
   6   2   2       86.09       87.14      5.96 o 
   7   2   2       76.17       73.97      6.07 o 
   8   2   2      102.06      100.09      9.78 o 
   9   2   2       11.86       12.27      5.94 o 
  10   2   2        3.82        2.03      5.92 o 
  11   2   2        1.20        6.67      5.61 o 
  12   2   2        9.40       15.44      7.67 o 
  13   2   2        3.84        9.44      8.86 o 
  14   2   2        1.77        2.16      6.44 o 
  15   2   2        3.06        7.10      8.06 o 
 -16   3   2       11.53        9.33     13.15 o 
 -15   3   2        9.39       -8.49     10.35 o 
 -14   3   2       12.42       17.69     10.36 o 
 -13   3   2        0.14        6.11      8.29 o 
 -12   3   2       46.73       39.86     17.97 o 
 -11   3   2        0.02        3.24      5.52 o 
 -10   3   2       82.58       89.13     10.84 o 
  -9   3   2       26.91       40.85      7.92 o 
  -8   3   2      347.46      346.84     20.82 o 
  -7   3   2      561.12      585.94     22.68 o 
  -6   3   2      142.90      163.42     14.81 o 
  -5   3   2      112.42      110.53      7.51 o 
  -4   3   2     1188.96     1395.98     43.72 o 
  -3   3   2     2043.57     2260.17     50.42 o 
  -2   3   2      188.17      208.82      8.06 o 
  -1   3   2       17.70       25.46      3.35 o 
   0   3   2      689.02      781.28     18.16 o 
   1   3   2      415.05      451.91     17.40 o 
   2   3   2       43.88       52.91      9.36 o 
   3   3   2       98.84      109.61      9.13 o 
   4   3   2       28.35       28.13      5.64 o 
   5   3   2        1.82        8.40      4.47 o 
   6   3   2       25.13       20.41      6.00 o 
   7   3   2      102.10      101.34     10.98 o 
   8   3   2        1.52       -1.92      5.06 o 
   9   3   2       54.29       56.52      9.92 o 
  10   3   2      101.24       83.74     15.55 o 
  11   3   2       15.14       24.57     16.60 o 
  12   3   2        1.43       -1.24     10.36 o 
  13   3   2       17.77        6.43     12.84 o 
  14   3   2       39.67       33.70     15.85 o 
  15   3   2        6.83        7.28     15.37 o 
 -15   4   2        1.62       14.23     15.36 o 
 -14   4   2        2.03      -19.20     12.80 o 
 -13   4   2        3.53       -0.74     12.84 o 
 -12   4   2        0.95       -3.78     12.44 o 
 -11   4   2        7.65        7.19      7.34 o 
 -10   4   2       40.54       46.20      9.83 o 
  -9   4   2       13.43        9.67      6.05 o 
  -8   4   2        0.02       -0.79      4.93 o 
  -7   4   2      127.29      136.04     13.09 o 
  -6   4   2      117.59      129.90     12.53 o 
  -5   4   2      159.71      187.50     13.61 o 
  -4   4   2      158.89      167.22      9.59 o 
  -3   4   2     1087.19     1095.54     25.87 o 
  -2   4   2      426.74      449.94     13.63 o 
  -1   4   2      363.76      390.58     12.55 o 
   0   4   2      269.44      307.49     10.81 o 
   1   4   2      287.99      273.04      9.98 o 
   2   4   2       69.96       55.07      7.92 o 
   3   4   2        6.69        1.93      4.15 o 
   4   4   2      467.26      450.16     20.05 o 
   5   4   2        0.33       -0.58      3.65 o 
   6   4   2       26.67       24.96     11.22 o 
   7   4   2       39.40       41.72      8.34 o 
   8   4   2       55.56       61.83     19.44 o 
   9   4   2       19.60       26.58      8.26 o 
  10   4   2        1.24        1.38      6.32 o 
  11   4   2        8.12       -0.72      9.47 o 
  12   4   2        8.33        7.66     11.76 o 
  13   4   2        0.02       -7.12     12.08 o 
  14   4   2        0.33       -5.73     14.56 o 
 -14   5   2        0.77       44.02     57.03 o 
 -13   5   2        8.72        1.12     41.13 o 
 -12   5   2        4.39       29.63     26.13 o 
 -11   5   2        0.66       -6.66     11.77 o 
 -10   5   2       28.96       34.57     11.78 o 
  -9   5   2       36.74       47.88     11.04 o 
  -8   5   2       43.62       42.18      9.50 o 
  -7   5   2        3.79        2.50      5.87 o 
  -6   5   2       58.44       80.11     11.20 o 
  -5   5   2       26.39       25.42      6.95 o 
  -4   5   2       85.25      106.38      9.90 o 
  -3   5   2        2.86        2.02      5.10 o 
  -2   5   2        5.63        0.75      4.81 o 
  -1   5   2       35.10       23.63      6.35 o 
   0   5   2       38.37       35.64      8.14 o 
   1   5   2       10.15        5.40      5.50 o 
   2   5   2       39.14       25.42      6.91 o 
   3   5   2      116.16      106.30     17.26 o 
   4   5   2        0.49       -1.65      3.95 o 
   5   5   2        3.51        1.49      4.27 o 
   6   5   2       44.71       41.62      8.64 o 
   7   5   2       46.71       49.71     10.00 o 
   8   5   2        6.59       -1.62      6.25 o 
   9   5   2        2.92       -0.15      8.95 o 
  10   5   2        3.16       -2.72      7.61 o 
  11   5   2        3.56        7.49     11.16 o 
  12   5   2        1.61        5.12     14.42 o 
 -12   6   2       17.93       20.02     14.55 o 
 -11   6   2        7.72       38.34     18.23 o 
 -10   6   2        1.44       -2.34     44.22 o 
  -9   6   2        1.73        6.43     22.71 o 
  -8   6   2       75.10       69.03     15.96 o 
  -7   6   2       36.49       34.49     10.87 o 
  -6   6   2        1.03        4.96      6.07 o 
  -5   6   2        1.42        8.90      5.94 o 
  -4   6   2       60.09       44.33     10.52 o 
  -3   6   2       74.12       82.82     33.02 o 
  -2   6   2        0.03        9.96      7.28 o 
  -1   6   2        5.16       17.23      7.98 o 
   0   6   2       22.82       29.08      9.06 o 
   1   6   2        3.82       10.35      7.56 o 
   2   6   2        1.83        6.71      5.70 o 
   3   6   2        2.85        1.32      6.80 o 
   4   6   2        0.44       -0.55      4.89 o 
   5   6   2       16.38        3.14      6.26 o 
   6   6   2       15.35        6.61      6.86 o 
   7   6   2        0.03        3.70      6.71 o 
   8   6   2        0.00        5.63      7.69 o 
   9   6   2       30.86       13.78     10.77 o 
  10   6   2        4.81        9.86     10.33 o 
  11   6   2        0.36      -10.58     16.99 o 
  -9   7   2        0.00        6.25     14.38 o 
  -8   7   2       14.89        6.67     14.98 o 
  -7   7   2       10.62       -0.86     12.07 o 
  -6   7   2       16.62       13.61     13.35 o 
  -5   7   2        5.95       20.11     14.68 o 
  -4   7   2       23.56       33.78     14.56 o 
  -3   7   2       70.99       45.94     16.90 o 
  -2   7   2       15.80        7.47     11.42 o 
  -1   7   2       25.50        9.59     11.23 o 
   0   7   2       32.31       34.52     13.75 o 
   1   7   2       67.07       76.60     17.35 o 
   2   7   2        0.08        7.34     11.18 o 
   3   7   2       34.09       28.03     10.52 o 
   4   7   2        8.38       -5.74     14.42 o 
   5   7   2        5.61        3.90      8.47 o 
   6   7   2       10.40       48.07     19.34 o 
   7   7   2       20.26        9.08     10.09 o 
   8   7   2        2.53       13.38     10.91 o 
  -5   8   2        7.94       10.81     16.81 o 
  -4   8   2        0.43        0.64     14.22 o 
  -3   8   2       23.72       18.78     15.68 o 
  -2   8   2        3.56       12.27     14.47 o 
  -1   8   2        9.51       -9.31     12.23 o 
   0   8   2        3.01       -7.98     12.77 o 
   1   8   2        1.74      -14.29     12.03 o 
   2   8   2        0.36       10.20     14.05 o 
   3   8   2        5.67       11.28     15.82 o 
 -17   0   3        5.47       -0.71     10.69 o 
 -15   0   3       23.07       19.17      8.86 o 
 -13   0   3        2.55        3.26      6.63 o 
 -11   0   3       40.45       43.12      9.07 o 
  -9   0   3      178.14      159.72     14.45 o 
  -7   0   3      721.56      660.73     37.98 o 
  -5   0   3     1680.08     1668.41     52.92 o 
  -3   0   3     3589.20     3697.99    151.23 o 
  -1   0   3     3450.00     3606.93    145.52 o 
   1   0   3     2880.41     2528.80     73.19 o 
   3   0   3     1063.68     1039.18     35.21 o 
   5   0   3     1046.72      930.72     34.71 o 
   7   0   3        6.53        2.12      4.52 o 
   9   0   3       31.83       36.06     10.70 o 
  11   0   3        7.74       14.72     14.03 o 
  13   0   3        3.96       12.06      6.62 o 
  15   0   3        0.40        0.34     13.01 o 
 -17   1   3        0.98      -12.23      9.83 o 
 -16   1   3        9.37       -2.43      6.71 o 
 -15   1   3       13.11       12.34      7.82 o 
 -14   1   3        0.11       -1.51      4.36 o 
 -13   1   3       13.93       14.45      5.43 o 
 -12   1   3       61.60       60.82      6.56 o 
 -11   1   3      309.50      268.25     12.85 o 
 -10   1   3      293.34      263.31     10.59 o 
  -9   1   3        0.02       -3.24      2.16 o 
  -8   1   3      674.17      630.31     15.59 o 
  -7   1   3     2200.94     1931.92     39.51 o 
  -6   1   3     2177.82     1962.97     39.43 o 
  -5   1   3      287.35      284.28     13.07 o 
  -4   1   3       36.75       39.15      3.47 o 
  -3   1   3     1797.26     1868.35     99.28 o 
  -2   1   3     8177.75     8485.98    248.06 o 
  -1   1   3      388.59      371.78     10.43 o 
   0   1   3     1722.48     1614.96     34.76 o 
   1   1   3      245.30      208.88      9.48 o 
   2   1   3      230.06      222.33      7.65 o 
   3   1   3      178.64      186.34      7.77 o 
   4   1   3      177.88      188.01      8.61 o 
   5   1   3        1.46       -1.15      2.39 o 
   6   1   3       70.25       73.92      6.66 o 
   7   1   3       48.33       42.18      4.78 o 
   8   1   3      235.12      248.27     15.03 o 
   9   1   3       34.13       51.65      9.10 o 
  10   1   3       16.39       29.13      5.38 o 
  11   1   3       20.33        4.07      5.94 o 
  12   1   3        0.32       -1.41      5.86 o 
  13   1   3       19.35       35.42      9.13 o 
  14   1   3        6.11       12.05      6.60 o 
  15   1   3        2.57       10.38      7.66 o 
 -17   2   3        1.81       21.59     17.20 o 
 -16   2   3        0.09        5.65     11.60 o 
 -15   2   3       55.92       60.45     15.01 o 
 -14   2   3        0.36       -0.42      6.05 o 
 -13   2   3       22.68       24.29      8.35 o 
 -12   2   3        0.62        1.57      5.09 o 
 -11   2   3      457.33      483.23     19.62 o 
 -10   2   3       13.71       12.28      3.72 o 
  -9   2   3      186.39      191.79      9.92 o 
  -8   2   3       49.20       52.99      5.39 o 
  -7   2   3      823.93      860.22     23.54 o 
  -6   2   3      155.53      146.93      7.46 o 
  -5   2   3       14.17       16.53      3.28 o 
  -4   2   3      232.50      241.43      8.30 o 
  -3   2   3      275.66      244.99      7.75 o 
  -2   2   3      278.40      285.33     10.76 o 
  -1   2   3       52.76       66.09      4.94 o 
   0   2   3       31.74       24.30      2.98 o 
   1   2   3     4768.96     4582.53     94.42 o 
   2   2   3      164.29      179.54      9.97 o 
   3   2   3       57.96       58.70      6.82 o 
   4   2   3       13.20        6.44      3.52 o 
   5   2   3     1196.95     1202.98     25.77 o 
   6   2   3       18.60       16.94      3.15 o 
   7   2   3        1.75        0.71      2.40 o 
   8   2   3        2.01       10.19      4.14 o 
   9   2   3        0.04       -0.03      5.33 o 
  10   2   3       32.30       25.97      7.82 o 
  11   2   3       15.74       12.25     11.15 o 
  12   2   3        0.01       -8.97      5.98 o 
  13   2   3        6.74       18.68      8.79 o 
  14   2   3       23.97       27.73     10.49 o 
  15   2   3       25.44       19.62      9.25 o 
 -16   3   3        9.26        4.57     11.13 o 
 -15   3   3       11.57       12.84     10.38 o 
 -14   3   3       20.86       37.56     11.63 o 
 -13   3   3        0.10       14.78      8.00 o 
 -12   3   3       48.78       72.01     22.24 o 
 -11   3   3       75.22       87.67     10.66 o 
 -10   3   3       38.83       25.95      8.97 o 
  -9   3   3        0.63        5.00      4.77 o 
  -8   3   3       28.51       21.67      7.61 o 
  -7   3   3       74.80       85.21     10.15 o 
  -6   3   3      209.64      202.26      8.83 o 
  -5   3   3        1.49        1.80      2.76 o 
  -4   3   3       11.57        5.54      2.97 o 
  -3   3   3       69.35       66.74      4.53 o 
  -2   3   3        7.91        3.97      2.10 o 
  -1   3   3      413.37      456.03     11.03 o 
   0   3   3      615.47      587.74     14.66 o 
   1   3   3        1.40        0.87      2.17 o 
   2   3   3       13.64       15.31      4.68 o 
   3   3   3        3.32        5.40      4.32 o 
   4   3   3        7.81        6.20      4.09 o 
   5   3   3        7.87        6.08      4.32 o 
   6   3   3       58.25       63.70     11.12 o 
   7   3   3       56.90       56.77     11.29 o 
   8   3   3        2.00        6.55      6.30 o 
   9   3   3        4.20      -12.21      8.26 o 
  10   3   3        3.22        8.18      9.78 o 
  11   3   3       25.27       44.50     13.88 o 
  12   3   3        3.54        4.87     10.24 o 
  13   3   3        0.23       -0.15     11.37 o 
  14   3   3        0.19      -14.81     26.87 o 
 -15   4   3        0.08       -9.21     12.65 o 
 -14   4   3        0.31      -18.22     12.15 o 
 -13   4   3        0.52       -9.30     11.30 o 
 -12   4   3       12.12       22.24      8.18 o 
 -11   4   3       26.72       35.91      9.34 o 
 -10   4   3       18.01       14.87      6.96 o 
  -9   4   3        0.48        4.54      5.71 o 
  -8   4   3       65.45       87.15     11.80 o 
  -7   4   3      153.98      178.44     14.20 o 
  -6   4   3       38.26       69.40      9.16 o 
  -5   4   3        3.58       -4.57      3.05 o 
  -4   4   3       17.57       13.36      4.04 o 
  -3   4   3      221.85      194.01      9.16 o 
  -2   4   3       96.58      101.37      6.03 o 
  -1   4   3       30.50       28.19      3.65 o 
   0   4   3        8.20        8.66      2.70 o 
   1   4   3       11.81        7.59      3.68 o 
   2   4   3      448.46      459.24     19.84 o 
   3   4   3       49.72       44.34      7.36 o 
   4   4   3       10.99       14.25      5.35 o 
   5   4   3       96.96      116.88     19.84 o 
   6   4   3      150.10      156.74     14.54 o 
   7   4   3       55.94       58.82      9.72 o 
   8   4   3        0.16        1.84      5.89 o 
   9   4   3       74.21       79.76     18.26 o 
  10   4   3        4.71       -3.72     22.76 o 
  11   4   3       45.11       33.75     14.63 o 
  12   4   3        0.24       -1.51     12.57 o 
  13   4   3       18.34       31.42     16.20 o 
 -14   5   3        1.45        6.27     56.84 o 
 -13   5   3       15.04       23.60     42.63 o 
 -12   5   3        8.99       17.72     12.75 o 
 -11   5   3       80.74       71.54     22.17 o 
 -10   5   3       12.76       12.64     10.29 o 
  -9   5   3        4.30       -1.01      8.60 o 
  -8   5   3        2.20        9.44      8.59 o 
  -7   5   3      278.18      308.38     19.64 o 
  -6   5   3       52.56       51.19     11.32 o 
  -5   5   3        0.47       -1.74      4.64 o 
  -4   5   3        0.31       -1.04      4.44 o 
  -3   5   3      179.84      201.17     15.11 o 
  -2   5   3       24.55       26.02      6.54 o 
  -1   5   3      134.66      119.07     11.92 o 
   0   5   3        0.83        2.69      5.19 o 
   1   5   3      131.86      151.08     14.00 o 
   2   5   3       95.62       79.51     10.03 o 
   3   5   3        9.98        5.83      5.87 o 
   4   5   3        0.89        5.92      5.43 o 
   5   5   3        1.52        2.73      5.07 o 
   6   5   3        9.94        5.74      7.49 o 
   7   5   3        3.21       -3.80      5.31 o 
   8   5   3       16.82       13.70      7.23 o 
   9   5   3        2.69       -7.27      6.65 o 
  10   5   3        1.23        4.13      7.69 o 
  11   5   3        0.45       -7.57     10.85 o 
  12   5   3        1.22      -18.36     12.24 o 
 -12   6   3        0.90       -1.07     56.61 o 
 -11   6   3        6.88       25.13     13.75 o 
 -10   6   3        0.06       -8.84     16.44 o 
  -9   6   3       25.75        7.01     25.92 o 
  -8   6   3        3.10        4.42      9.78 o 
  -7   6   3       15.23        9.91     10.65 o 
  -6   6   3        8.07        1.62      7.09 o 
  -5   6   3       76.72       85.90     21.65 o 
  -4   6   3       19.06       24.07     14.68 o 
  -3   6   3        3.34        6.91      9.74 o 
  -2   6   3       35.97       38.04     12.46 o 
  -1   6   3       90.01      111.13     19.17 o 
   0   6   3       18.16       33.99     11.65 o 
   1   6   3        1.31       -1.31      6.35 o 
   2   6   3       57.44       34.85     11.35 o 
   3   6   3       45.20       42.58      9.56 o 
   4   6   3       10.86       -2.06      5.82 o 
   5   6   3       16.74        1.46      6.07 o 
   6   6   3       34.67       38.47      9.62 o 
   7   6   3       10.37       16.88      8.44 o 
   8   6   3        0.94        0.06      7.48 o 
   9   6   3       14.74       24.55     10.00 o 
  10   6   3        1.81        8.50      9.91 o 
  -9   7   3        0.95        9.13     13.95 o 
  -8   7   3        1.37        4.45     14.38 o 
  -7   7   3       16.56       23.88     16.26 o 
  -6   7   3       16.55       33.59     15.53 o 
  -5   7   3        0.44       -8.97     10.53 o 
  -4   7   3        2.88        0.17     12.74 o 
  -3   7   3       99.96      132.90     24.65 o 
  -2   7   3       17.84       18.09     13.28 o 
  -1   7   3        9.52       12.07     11.29 o 
   0   7   3        2.61       15.19     14.12 o 
   1   7   3       26.74       20.64     19.73 o 
   2   7   3       10.60        6.70     12.30 o 
   3   7   3       59.47       42.63     14.11 o 
   4   7   3       33.76       46.81     18.23 o 
   5   7   3        0.94       -4.65      7.90 o 
   6   7   3        9.49        7.91      9.15 o 
   7   7   3        9.42       -5.57      8.92 o 
  -5   8   3        3.58        0.93     16.94 o 
  -4   8   3        5.11       12.74     16.47 o 
  -3   8   3        0.00        7.71     16.43 o 
  -2   8   3        2.46       13.61     14.55 o 
  -1   8   3        0.92        1.81     13.72 o 
   0   8   3       11.34       15.93     15.94 o 
   1   8   3       15.63       25.24     16.06 o 
   2   8   3        2.40       13.90     14.95 o 
   3   8   3       10.67        8.47     16.00 o 
 -18   0   4        0.44       11.81     20.28 o 
 -16   0   4       10.69       13.32     10.04 o 
 -14   0   4        5.23        9.32      7.19 o 
 -12   0   4      124.35      120.24     14.44 o 
 -10   0   4       13.70       11.02      7.23 o 
  -8   0   4      217.48      194.45     14.68 o 
  -6   0   4      264.73      260.12     31.47 o 
  -4   0   4     1813.02     1848.56     82.19 o 
  -2   0   4       76.73      100.51     10.96 o 
   0   0   4      597.47      576.62     20.29 o 
   2   0   4     4916.15     4738.60    135.40 o 
   4   0   4        0.84        2.01     11.68 o 
   6   0   4     1726.42     1770.07     60.02 o 
   8   0   4      154.99      184.68     20.80 o 
  10   0   4      643.82      667.35     58.76 o 
  12   0   4       48.46       36.12     14.21 o 
  14   0   4       42.87       53.49     20.28 o 
 -17   1   4        0.01        1.82     10.05 o 
 -16   1   4       15.45        7.76     11.42 o 
 -15   1   4        7.30       -7.95      5.30 o 
 -14   1   4       17.08       14.08      6.34 o 
 -13   1   4        4.09        5.83      5.05 o 
 -12   1   4       76.65       82.40     22.61 o 
 -11   1   4       22.33        5.64      6.58 o 
 -10   1   4       82.87       86.84      7.74 o 
  -9   1   4      118.81      112.28      8.24 o 
  -8   1   4      360.25      316.45     12.61 o 
  -7   1   4      834.92      731.48     20.68 o 
  -6   1   4       31.27       31.73      4.18 o 
  -5   1   4        8.62        7.00      2.54 o 
  -4   1   4      550.30      575.16     15.78 o 
  -3   1   4     2957.02     3132.28    134.75 o 
  -2   1   4      766.21      884.78     30.08 o 
  -1   1   4      889.71      827.28     20.40 o 
   0   1   4     1214.57     1196.28     27.42 o 
   1   1   4      850.74      847.07     28.52 o 
   2   1   4      922.49      919.33     22.14 o 
   3   1   4      187.87      172.92      7.95 o 
   4   1   4      857.46      853.25     22.59 o 
   5   1   4       14.91       10.05      4.22 o 
   6   1   4       17.79       13.50      3.97 o 
   7   1   4       50.86       62.79      9.22 o 
   8   1   4       23.15       21.55      5.20 o 
   9   1   4       50.53       62.15      8.06 o 
  10   1   4        9.94       15.75      5.65 o 
  11   1   4        0.84        0.02      4.95 o 
  12   1   4        0.49        3.28      6.46 o 
  13   1   4        2.97       -0.21      6.85 o 
  14   1   4        6.30        4.97      7.64 o 
  15   1   4        0.00        2.39      6.99 o 
 -17   2   4        0.08       16.37     11.95 o 
 -16   2   4       16.48       23.24     12.76 o 
 -15   2   4       67.43       72.61     15.85 o 
 -14   2   4       67.79       57.97     13.38 o 
 -13   2   4       19.61       15.09      9.20 o 
 -12   2   4       55.70       37.04      8.44 o 
 -11   2   4      386.03      404.75     15.60 o 
 -10   2   4       70.06       64.45      6.39 o 
  -9   2   4       95.13       93.87      7.44 o 
  -8   2   4       34.09       35.02      5.77 o 
  -7   2   4      355.74      388.59     12.59 o 
  -6   2   4       55.26       48.37      4.65 o 
  -5   2   4       34.77       29.69      4.90 o 
  -4   2   4       61.26       58.75      5.26 o 
  -3   2   4        1.91        3.94      2.75 o 
  -2   2   4     3200.88     3214.09     68.50 o 
  -1   2   4     2138.16     2161.73     47.69 o 
   0   2   4       31.22       28.68      3.46 o 
   1   2   4      473.00      443.54     15.57 o 
   2   2   4      237.65      248.94      7.80 o 
   3   2   4     1330.26     1307.11     27.39 o 
   4   2   4       14.58       17.62      2.97 o 
   5   2   4       30.81       27.59      3.79 o 
   6   2   4       91.16       84.01      8.90 o 
   7   2   4       58.56       57.56      9.93 o 
   8   2   4       59.12       88.13     10.98 o 
   9   2   4       30.15       15.94      6.74 o 
  10   2   4        0.39       -6.73      4.95 o 
  11   2   4       13.47       11.93      6.70 o 
  12   2   4        7.33        5.00      7.12 o 
  13   2   4        4.41       13.45      9.34 o 
  14   2   4        0.00        0.41     10.63 o 
 -16   3   4       17.41       28.31     14.95 o 
 -15   3   4       11.66       27.44     13.58 o 
 -14   3   4        0.32       -7.58      6.98 o 
 -13   3   4        1.67       -1.61      6.63 o 
 -12   3   4       43.31       44.15      9.69 o 
 -11   3   4       13.78       17.10      6.71 o 
 -10   3   4       98.89       71.99     17.69 o 
  -9   3   4        7.25        4.62      3.67 o 
  -8   3   4        0.14        2.26      3.37 o 
  -7   3   4       28.66       22.87      4.20 o 
  -6   3   4      630.13      580.60     19.20 o 
  -5   3   4        0.01       -0.66      2.44 o 
  -4   3   4       25.25       23.99      3.54 o 
  -3   3   4        1.11        2.51      2.12 o 
  -2   3   4      566.42      562.90     17.26 o 
  -1   3   4       46.71       42.15      6.42 o 
   0   3   4       97.16      120.31     13.26 o 
   1   3   4       25.30       27.34      3.22 o 
   2   3   4      297.14      298.44     17.86 o 
   3   3   4        6.26        6.74      4.11 o 
   4   3   4      145.56      153.79     14.50 o 
   5   3   4        2.73        2.02      4.83 o 
   6   3   4     1109.39     1152.68     47.91 o 
   7   3   4        8.07       24.92      9.88 o 
   8   3   4        0.70       -0.58      4.80 o 
   9   3   4        2.88       -3.65      7.62 o 
  10   3   4      345.23      376.50     23.76 o 
  11   3   4       51.57       58.76     10.89 o 
  12   3   4       26.59       28.44     14.11 o 
  13   3   4        0.25        0.16     12.03 o 
  14   3   4       45.86       66.92     20.01 o 
 -15   4   4        6.49        2.20     15.11 o 
 -14   4   4       15.22        4.43     12.57 o 
 -13   4   4       15.70       14.62     12.44 o 
 -12   4   4        1.78        2.44      7.19 o 
 -11   4   4       35.23       34.71      9.08 o 
 -10   4   4       40.64       46.99     11.56 o 
  -9   4   4       42.56       39.76      9.39 o 
  -8   4   4        3.33       -3.94      4.13 o 
  -7   4   4       32.04       17.04      5.47 o 
  -6   4   4        3.77        4.61      3.45 o 
  -5   4   4       80.16       81.58      6.70 o 
  -4   4   4       10.36        7.11      3.15 o 
  -3   4   4       82.36       99.54      6.34 o 
  -2   4   4       21.25       15.31      3.67 o 
  -1   4   4        3.55        4.54      3.49 o 
   0   4   4        6.33        8.92      4.92 o 
   1   4   4      177.33      177.29     13.29 o 
   2   4   4      123.06      111.69     10.96 o 
   3   4   4       91.63       83.41      9.63 o 
   4   4   4       15.65       21.59      6.26 o 
   5   4   4      246.97      249.56     21.81 o 
   6   4   4        3.20        1.56      7.18 o 
   7   4   4       44.43       57.46     11.59 o 
   8   4   4        1.97        1.23      6.38 o 
   9   4   4      125.50      129.06     14.84 o 
  10   4   4        0.37      -10.53     10.49 o 
  11   4   4       33.19        8.96     12.89 o 
  12   4   4        0.72       -3.20     11.36 o 
  13   4   4       12.46        5.72     14.54 o 
 -14   5   4        1.46       21.95     39.15 o 
 -13   5   4        4.17        6.44     12.56 o 
 -12   5   4        1.96        1.56     10.80 o 
 -11   5   4        5.03       -5.81      9.19 o 
 -10   5   4        0.34        3.87      9.18 o 
  -9   5   4       16.25       20.58      9.18 o 
  -8   5   4       18.43       23.24      8.59 o 
  -7   5   4       15.05        2.91      8.77 o 
  -6   5   4        4.87       -2.18      5.69 o 
  -5   5   4        1.00       -0.44      4.50 o 
  -4   5   4      131.75      152.14     11.43 o 
  -3   5   4      225.95      197.68     11.92 o 
  -2   5   4       26.91       19.44      6.64 o 
  -1   5   4       77.28       79.70     17.31 o 
   0   5   4       86.68       97.47     11.38 o 
   1   5   4      257.58      249.28     17.34 o 
   2   5   4       13.38       13.74      6.87 o 
   3   5   4       58.83       45.22     16.17 o 
   4   5   4        5.49       -2.03      5.28 o 
   5   5   4       64.67       62.65     12.88 o 
   6   5   4        0.87        3.83      5.63 o 
   7   5   4       16.64        8.62      6.35 o 
   8   5   4        1.07        3.06      6.92 o 
   9   5   4        4.43        2.59      7.16 o 
  10   5   4        3.42        4.57     10.64 o 
  11   5   4        0.06        5.91     25.29 o 
 -12   6   4        3.46      -11.39     12.40 o 
 -11   6   4        0.00       -7.19     12.06 o 
 -10   6   4        1.29       -5.41     10.81 o 
  -9   6   4        6.69       -0.35     11.68 o 
  -8   6   4        1.04        4.79      8.52 o 
  -7   6   4        6.29        9.93      7.78 o 
  -6   6   4        8.20        3.96      6.88 o 
  -5   6   4       42.22       47.96     13.52 o 
  -4   6   4        1.70        2.04     10.24 o 
  -3   6   4        6.31       11.89     11.51 o 
  -2   6   4        9.63       15.13     10.73 o 
  -1   6   4      210.71      222.73     23.07 o 
   0   6   4        8.79       13.65      7.38 o 
   1   6   4       16.11       18.88      7.52 o 
   2   6   4       73.48       66.91     11.31 o 
   3   6   4       14.41       10.43      7.81 o 
   4   6   4        1.67       -7.18      5.70 o 
   5   6   4       45.46       47.39     10.27 o 
   6   6   4       75.58       55.71     11.33 o 
   7   6   4       12.86        8.19      7.47 o 
   8   6   4        0.12        4.87      9.52 o 
   9   6   4        1.33        6.89      8.88 o 
  10   6   4       10.22       -4.45     11.85 o 
  -9   7   4        5.19       32.35     16.00 o 
  -8   7   4        0.24       -5.73     12.24 o 
  -7   7   4       20.21        0.77     13.44 o 
  -6   7   4       27.56       24.12     12.77 o 
  -5   7   4       12.39       13.07     11.94 o 
  -4   7   4        4.71        0.89     10.88 o 
  -3   7   4       22.78       12.13     10.75 o 
  -2   7   4        9.52       15.52     11.21 o 
  -1   7   4        8.30       13.51     10.55 o 
   0   7   4       14.90       15.48     10.16 o 
   1   7   4        0.36        9.79     12.53 o 
   2   7   4        2.77       -1.18      8.28 o 
   3   7   4        5.83       -3.92      7.68 o 
   4   7   4       34.34       25.71      8.92 o 
   5   7   4        0.68        3.64      7.55 o 
   6   7   4       12.18        6.58      8.88 o 
   7   7   4        3.39       -5.75      8.14 o 
  -4   8   4        3.86       23.51     17.24 o 
  -3   8   4        0.18        5.62     14.55 o 
  -2   8   4        1.63        6.40     14.92 o 
  -1   8   4        2.35        8.37     14.27 o 
   0   8   4        0.22       26.40     17.15 o 
   1   8   4        8.07       15.61     15.30 o 
   2   8   4        1.48       -8.28     13.31 o 
 -17   0   5        3.33       -7.86     10.78 o 
 -15   0   5       19.29       13.55      9.30 o 
 -13   0   5        7.03        1.00      6.00 o 
 -11   0   5        6.48        7.87      5.32 o 
  -9   0   5      131.18      101.67     26.49 o 
  -7   0   5      423.48      444.37     30.16 o 
  -5   0   5     2721.33     2583.42    113.15 o 
  -3   0   5     1924.06     1993.94     88.36 o 
  -1   0   5     2099.67     2121.77     63.22 o 
   1   0   5      422.81      420.44     25.16 o 
   3   0   5       52.57       48.43      9.80 o 
   5   0   5      459.51      482.55     22.96 o 
   7   0   5      414.90      400.37     23.79 o 
   9   0   5        6.15        4.21      6.73 o 
  11   0   5       28.87       19.34     13.61 o 
  13   0   5        1.02       11.98     12.15 o 
 -18   1   5        0.80      -14.60     12.02 o 
 -17   1   5        0.19        9.29     12.96 o 
 -16   1   5        0.02        3.18      6.51 o 
 -15   1   5        0.16        3.42      5.80 o 
 -14   1   5       35.47       43.66      9.95 o 
 -13   1   5        5.26        5.68      5.28 o 
 -12   1   5       34.35       32.83      6.91 o 
 -11   1   5        1.97       -1.74      3.67 o 
 -10   1   5        7.24        1.95      3.80 o 
  -9   1   5        3.59        4.40      3.31 o 
  -8   1   5        1.45        3.57      2.98 o 
  -7   1   5       57.12       60.09      5.87 o 
  -6   1   5      268.40      241.66     10.48 o 
  -5   1   5      291.41      295.01     10.71 o 
  -4   1   5      312.75      337.03     19.30 o 
  -3   1   5     1114.76     1146.25     73.64 o 
  -2   1   5     9484.56     8950.39    226.84 o 
  -1   1   5     1088.39     1002.30     24.41 o 
   0   1   5       35.88       41.40      4.14 o 
   1   1   5      143.89      142.25      6.59 o 
   2   1   5     2134.33     1898.68     41.82 o 
   3   1   5      500.63      503.35     20.09 o 
   4   1   5       58.25       74.37      7.84 o 
   5   1   5       10.19       12.27      3.76 o 
   6   1   5      314.55      336.50     14.49 o 
   7   1   5      257.87      279.52     21.35 o 
   8   1   5        4.96        5.80      4.53 o 
   9   1   5        3.69       -1.16      4.18 o 
  10   1   5        3.15       -0.24      5.10 o 
  11   1   5       30.60       23.50      7.32 o 
  12   1   5        0.01        8.48      7.05 o 
  13   1   5        0.06        6.32      7.61 o 
  14   1   5        0.93       -2.05      7.83 o 
 -17   2   5        1.68       -5.90     13.65 o 
 -16   2   5        7.65       21.06     11.08 o 
 -15   2   5       30.73       35.77     12.35 o 
 -14   2   5        7.39        5.01      8.05 o 
 -13   2   5        0.93       -0.77      4.68 o 
 -12   2   5       83.82       83.72     10.42 o 
 -11   2   5      115.09      111.89      9.80 o 
 -10   2   5       40.62       43.61      7.08 o 
  -9   2   5       90.25       99.12      8.84 o 
  -8   2   5       50.38       65.92      6.55 o 
  -7   2   5      280.27      274.74     12.07 o 
  -6   2   5       24.03       16.89      6.06 o 
  -5   2   5      370.86      381.87     14.63 o 
  -4   2   5      158.77      177.67      8.09 o 
  -3   2   5     1098.96     1184.52     40.00 o 
  -2   2   5      646.72      694.92     19.28 o 
  -1   2   5      453.97      407.01     15.75 o 
   0   2   5       34.57       27.94      3.82 o 
   1   2   5     1590.99     1513.72     35.42 o 
   2   2   5      436.03      445.78     11.97 o 
   3   2   5      432.73      400.59     11.63 o 
   4   2   5       30.09       32.07      3.98 o 
   5   2   5      319.35      310.88     12.67 o 
   6   2   5        8.82        0.68      4.68 o 
   7   2   5       48.58       61.41     13.65 o 
   8   2   5        3.60       -0.92      4.73 o 
   9   2   5        1.45       -1.26      5.36 o 
  10   2   5       11.95       15.10     10.40 o 
  11   2   5       29.37       10.59     12.67 o 
  12   2   5        3.83        0.26      6.80 o 
  13   2   5        2.99       -5.60      7.16 o 
  14   2   5        0.91        3.00      8.81 o 
 -17   3   5        5.68       30.09     15.59 o 
 -16   3   5        0.45       -6.47     10.05 o 
 -15   3   5       25.84       59.06     24.30 o 
 -14   3   5        4.99       16.00     23.32 o 
 -13   3   5        2.98        4.51     10.85 o 
 -12   3   5        8.73       11.08      7.05 o 
 -11   3   5        0.58       -2.79      5.20 o 
 -10   3   5       18.89       25.76      7.91 o 
  -9   3   5       47.74       52.86      6.22 o 
  -8   3   5        1.00        2.72      3.45 o 
  -7   3   5       39.98       35.36      4.87 o 
  -6   3   5       16.47       21.23      5.34 o 
  -5   3   5      554.14      536.05     27.28 o 
  -4   3   5       30.53       35.72      4.50 o 
  -3   3   5      236.37      245.12     11.30 o 
  -2   3   5       84.96       88.50      8.35 o 
  -1   3   5        2.72        2.30      2.63 o 
   0   3   5     1050.35     1037.88     26.76 o 
   1   3   5       64.08       77.45      6.24 o 
   2   3   5       28.09       26.40      6.20 o 
   3   3   5      138.76      153.18     11.78 o 
   4   3   5      104.73       98.23     16.84 o 
   5   3   5      112.77      109.96     14.31 o 
   6   3   5       36.98       40.85      8.01 o 
   7   3   5       67.69       81.74     11.66 o 
   8   3   5        6.33        8.33      7.16 o 
   9   3   5        5.21       -2.28      6.29 o 
  10   3   5        2.85       -1.54      6.62 o 
  11   3   5        1.16       -9.65      6.43 o 
  12   3   5        1.29       -0.63      7.75 o 
  13   3   5        0.03        1.35      9.65 o 
 -16   4   5        0.10        8.78     17.60 o 
 -15   4   5        4.09       24.13     22.51 o 
 -14   4   5        2.70      -11.09     13.09 o 
 -13   4   5        5.09       -2.00      7.50 o 
 -12   4   5        2.02       -0.44      6.36 o 
 -11   4   5        3.08        7.58      7.32 o 
 -10   4   5        0.11       -2.02      5.14 o 
  -9   4   5       26.76       39.69      8.08 o 
  -8   4   5        0.02        3.90      4.66 o 
  -7   4   5        5.76        3.22      3.90 o 
  -6   4   5       65.98       72.75      8.64 o 
  -5   4   5        1.72       -0.11      3.06 o 
  -4   4   5        1.24        4.29      3.21 o 
  -3   4   5       89.71       79.59      7.65 o 
  -2   4   5      209.99      198.47     11.07 o 
  -1   4   5      185.36      198.06     14.65 o 
   0   4   5        0.87       -0.15      3.79 o 
   1   4   5      221.24      217.66     15.29 o 
   2   4   5      165.72      164.81     14.92 o 
   3   4   5      712.90      696.68     26.99 o 
   4   4   5       28.50       29.68      7.11 o 
   5   4   5       78.04       82.64     23.71 o 
   6   4   5       38.91       39.22     11.19 o 
   7   4   5      576.77      675.93     41.32 o 
   8   4   5       78.84       62.13     10.85 o 
   9   4   5        9.07       -1.73     10.50 o 
  10   4   5        4.08        0.56     11.83 o 
  11   4   5      123.50      107.98     21.09 o 
  12   4   5        8.59       13.85     13.68 o 
 -14   5   5        4.73       41.59     29.68 o 
 -13   5   5        0.05       -7.32      9.63 o 
 -12   5   5        0.06       -0.67     10.40 o 
 -11   5   5       77.51      149.95     26.51 o 
 -10   5   5       14.83        7.01     13.27 o 
  -9   5   5        9.49       15.13      7.64 o 
  -8   5   5        1.83       15.56      7.61 o 
  -7   5   5      110.38      139.00     14.05 o 
  -6   5   5        0.65        3.44      5.71 o 
  -5   5   5       55.19       54.76     10.14 o 
  -4   5   5       64.11       54.77      7.59 o 
  -3   5   5      245.69      263.30     17.67 o 
  -2   5   5       22.21       20.44      6.51 o 
  -1   5   5      527.35      591.37     25.47 o 
   0   5   5       56.43       54.96     14.75 o 
   1   5   5       84.81       64.79      9.88 o 
   2   5   5      105.42      121.63     12.83 o 
   3   5   5      321.94      323.97     19.96 o 
   4   5   5       42.43       61.04     12.56 o 
   5   5   5       81.08       71.69     13.98 o 
   6   5   5        9.44       12.69     10.10 o 
   7   5   5       67.91       55.82     23.55 o 
   8   5   5        1.46       -0.45      7.01 o 
   9   5   5        7.61       11.20      8.15 o 
  10   5   5        0.46       -8.29     10.81 o 
  11   5   5        0.69        4.31     11.82 o 
 -12   6   5       17.53       16.81     18.27 o 
 -11   6   5        1.30       -2.13     10.87 o 
 -10   6   5        4.46        0.85      9.60 o 
  -9   6   5        2.56       17.17      9.81 o 
  -8   6   5       34.14       32.64      9.86 o 
  -7   6   5        8.43        6.42      6.91 o 
  -6   6   5       11.81       18.59     10.67 o 
  -5   6   5       93.80       85.38     16.91 o 
  -4   6   5       29.12       32.57     12.48 o 
  -3   6   5        0.63       -1.62      9.08 o 
  -2   6   5        0.09        5.22     14.72 o 
  -1   6   5      315.61      332.20     50.43 o 
   0   6   5       63.30       86.50     22.22 o 
   1   6   5       71.85       93.39     13.07 o 
   2   6   5        3.45       -1.79      8.21 o 
   3   6   5      218.65      220.71     18.59 o 
   4   6   5       60.26      103.47     17.02 o 
   5   6   5       61.10       67.24     11.89 o 
   6   6   5        0.24       -7.26      6.67 o 
   7   6   5       37.29       17.81      9.67 o 
   8   6   5       24.93       30.09     10.19 o 
   9   6   5        9.40        6.38      9.01 o 
 -10   7   5        0.83        0.52     16.34 o 
  -9   7   5        1.10       -2.40     13.31 o 
  -8   7   5        4.63       -2.08     10.86 o 
  -7   7   5       10.19       15.44     11.69 o 
  -6   7   5       11.73       21.90     13.08 o 
  -5   7   5        0.72        1.49     12.40 o 
  -4   7   5        8.28       -5.46     12.67 o 
  -3   7   5        0.75      -16.15     13.95 o 
  -2   7   5        2.35       -7.31     11.77 o 
  -1   7   5       15.14       -4.79     11.84 o 
   0   7   5        2.29        7.43     11.83 o 
   1   7   5        0.02       -3.88     20.11 o 
   2   7   5       17.92       -3.70      8.42 o 
   3   7   5        5.00        0.83     11.83 o 
   4   7   5        9.89        6.12     12.74 o 
   5   7   5        8.48        0.22      8.14 o 
   6   7   5       45.73       44.12     12.46 o 
  -4   8   5        3.65      -12.98     14.25 o 
  -3   8   5        0.00       -4.66     14.89 o 
  -2   8   5        4.92       -2.17     20.20 o 
  -1   8   5       11.38       -3.58     19.60 o 
   0   8   5       15.67       15.83     15.86 o 
   1   8   5        1.53      -11.38     28.50 o 
 -18   0   6        1.92       22.68     14.72 o 
 -16   0   6        7.08       -2.82      8.30 o 
 -14   0   6        4.02        6.26      6.93 o 
 -12   0   6       12.33        4.51      5.57 o 
 -10   0   6       27.29       25.93      9.84 o 
  -8   0   6       54.89       59.99     13.01 o 
  -6   0   6     1098.91     1105.60     57.26 o 
  -4   0   6      153.87      132.71     16.10 o 
  -2   0   6      698.23      716.94     25.86 o 
   0   0   6     1285.08     1289.20     42.14 o 
   2   0   6     2286.45     2133.95     69.61 o 
   4   0   6       38.65       51.12     17.33 o 
   6   0   6     1217.47     1315.82     86.03 o 
   8   0   6       77.17       97.29     21.05 o 
  10   0   6       29.80       16.38      9.24 o 
  12   0   6       49.59       64.44     19.85 o 
  14   0   6        0.05       19.08     16.09 o 
 -18   1   6        1.24        6.73     16.39 o 
 -17   1   6        1.20        1.67      9.02 o 
 -16   1   6        0.31        1.24      6.05 o 
 -15   1   6        6.09        3.72     10.42 o 
 -14   1   6        0.48        2.72      5.46 o 
 -13   1   6       27.16       27.33      7.09 o 
 -12   1   6        0.51        1.84      4.32 o 
 -11   1   6       77.45       67.23      7.45 o 
 -10   1   6      156.46      156.11     10.44 o 
  -9   1   6       32.41       31.54      5.34 o 
  -8   1   6       17.21       24.78      5.29 o 
  -7   1   6      468.05      419.59     16.03 o 
  -6   1   6      588.77      664.38     59.11 o 
  -5   1   6       37.77       64.95      7.01 o 
  -4   1   6      134.72      168.82     27.77 o 
  -3   1   6      145.53      176.04     10.37 o 
  -2   1   6      105.28      102.59      6.66 o 
  -1   1   6       21.37       30.99      4.09 o 
   0   1   6        8.67        5.86      2.90 o 
   1   1   6       98.49      101.16      6.17 o 
   2   1   6       56.99       60.21      6.86 o 
   3   1   6       46.05       46.75      7.10 o 
   4   1   6       10.54        7.14      3.46 o 
   5   1   6      348.22      364.53     14.68 o 
   6   1   6       19.02       26.43      8.54 o 
   7   1   6       10.13       15.27      5.05 o 
   8   1   6       41.40       60.56     11.51 o 
   9   1   6       33.80       33.81      8.08 o 
  10   1   6        0.15        3.55      6.06 o 
  11   1   6        0.85       -0.39      5.65 o 
  12   1   6        4.50        8.97      8.21 o 
  13   1   6        7.07        4.65      8.04 o 
  14   1   6        1.29      -12.38      8.25 o 
 -17   2   6        4.95        6.23     10.86 o 
 -16   2   6        0.61      -12.10     17.50 o 
 -15   2   6        8.10       10.29      8.86 o 
 -14   2   6        0.12        9.96      6.36 o 
 -13   2   6       14.06        9.82      5.97 o 
 -12   2   6       49.99       47.84      8.55 o 
 -11   2   6        7.09        3.26      4.50 o 
 -10   2   6       34.00       23.78      5.29 o 
  -9   2   6        3.00        5.15      3.55 o 
  -8   2   6      104.75       95.05      8.03 o 
  -7   2   6       63.51       74.99      6.90 o 
  -6   2   6      626.82      632.25     18.99 o 
  -5   2   6      674.71      587.19     19.63 o 
  -4   2   6     1360.56     1367.85     47.37 o 
  -3   2   6       19.06       15.48      4.30 o 
  -2   2   6      213.17      265.52     12.19 o 
  -1   2   6       67.73       64.67      7.00 o 
   0   2   6      505.25      544.20     16.40 o 
   1   2   6       68.96       63.49      4.61 o 
   2   2   6      711.43      709.07     17.40 o 
   3   2   6       12.74        9.01      2.98 o 
   4   2   6      133.90      127.93      9.56 o 
   5   2   6        5.21        3.00      3.76 o 
   6   2   6       23.68       38.19     14.57 o 
   7   2   6       23.99       18.53      6.50 o 
   8   2   6        0.85        2.12      4.92 o 
   9   2   6        6.33        9.31      6.21 o 
  10   2   6        8.23        3.19      5.98 o 
  11   2   6        2.71        8.11      6.56 o 
  12   2   6        6.41       11.50      9.19 o 
  13   2   6        5.92        9.57      9.03 o 
 -17   3   6        0.10       -1.33     11.74 o 
 -16   3   6        4.88        0.08     10.87 o 
 -15   3   6        8.24       10.99     10.95 o 
 -14   3   6        9.52       11.24     10.16 o 
 -13   3   6        4.76        1.65     10.10 o 
 -12   3   6        0.10        1.36      6.97 o 
 -11   3   6       14.11       15.36      5.83 o 
 -10   3   6        0.49        5.79      4.55 o 
  -9   3   6        1.63       -1.76      3.68 o 
  -8   3   6        6.70        7.24      4.07 o 
  -7   3   6        4.32        1.00      3.20 o 
  -6   3   6       38.90       36.12      5.14 o 
  -5   3   6      141.46      175.35      9.25 o 
  -4   3   6      138.53      129.88      9.07 o 
  -3   3   6       22.86       17.69      4.89 o 
  -2   3   6        3.44        1.32      2.85 o 
  -1   3   6      683.42      674.33     21.28 o 
   0   3   6        0.73       -0.81      3.29 o 
   1   3   6        1.91       10.28      3.39 o 
   2   3   6      139.46      143.45     29.15 o 
   3   3   6      211.38      202.18     13.64 o 
   4   3   6      437.46      469.48     21.31 o 
   5   3   6       44.49       45.85      8.15 o 
   6   3   6       40.24       44.84      8.61 o 
   7   3   6        0.03        2.04      6.55 o 
   8   3   6      504.34      549.78     27.47 o 
   9   3   6       32.07       40.61     12.42 o 
  10   3   6        8.83        2.54      8.14 o 
  11   3   6        0.00        0.68     14.12 o 
  12   3   6      124.41      131.38     21.50 o 
  13   3   6       12.96        7.21      9.62 o 
 -16   4   6        0.07        9.67     30.46 o 
 -15   4   6       18.49       25.67     28.92 o 
 -14   4   6       21.80       36.63     28.41 o 
 -13   4   6        0.04       -5.87      9.50 o 
 -12   4   6        1.83        7.47      9.80 o 
 -11   4   6       10.89        4.76      7.76 o 
 -10   4   6        5.75        2.57     10.01 o 
  -9   4   6       19.15       14.86      8.44 o 
  -8   4   6        0.05        5.48      7.11 o 
  -7   4   6        0.63        1.38      4.34 o 
  -6   4   6       31.66       35.61      6.88 o 
  -5   4   6       49.81       43.69      6.30 o 
  -4   4   6       11.39       12.90      4.63 o 
  -3   4   6      100.19       93.32     14.33 o 
  -2   4   6        0.00       -1.17      3.41 o 
  -1   4   6      310.49      311.71     17.86 o 
   0   4   6       18.39       13.66      6.29 o 
   1   4   6        4.63        7.18      5.00 o 
   2   4   6        6.24       -2.46      7.13 o 
   3   4   6      226.00      236.38     21.30 o 
   4   4   6        0.75       -6.43      5.82 o 
   5   4   6        7.61       -1.94      7.39 o 
   6   4   6        0.00       -8.61      6.28 o 
   7   4   6      190.08      237.73     24.74 o 
   8   4   6        0.80        2.73      8.85 o 
   9   4   6        0.97       -2.16     10.20 o 
  10   4   6       14.92       17.57     13.12 o 
  11   4   6       17.89       12.30     14.05 o 
  12   4   6        0.02        7.69     28.20 o 
 -14   5   6        3.64        9.67     34.49 o 
 -13   5   6       12.03        4.13     12.40 o 
 -12   5   6        2.43        1.01     11.32 o 
 -11   5   6       78.81       73.00     16.18 o 
 -10   5   6        3.69       -1.45     22.85 o 
  -9   5   6       37.71       49.32     13.53 o 
  -8   5   6      101.72      102.82     18.79 o 
  -7   5   6      357.60      364.55     27.17 o 
  -6   5   6        6.36        8.99      6.19 o 
  -5   5   6       42.22       28.49     11.24 o 
  -4   5   6      600.81      610.36     26.41 o 
  -3   5   6      722.16      727.08     29.45 o 
  -2   5   6       41.61       49.37     14.64 o 
  -1   5   6       13.25        9.93      7.60 o 
   0   5   6      708.89      690.15     28.65 o 
   1   5   6      483.29      504.14     25.19 o 
   2   5   6       37.41       30.24      8.14 o 
   3   5   6      205.37      185.92     35.47 o 
   4   5   6      177.26      193.28     21.33 o 
   5   5   6       98.69      101.86     16.53 o 
   6   5   6       29.13       22.75     10.48 o 
   7   5   6       85.79      107.35     15.46 o 
   8   5   6        1.30       -5.02      6.74 o 
   9   5   6       15.77       28.12     14.35 o 
  10   5   6        2.33       -9.12     10.51 o 
 -12   6   6        1.82        9.32     27.26 o 
 -11   6   6        0.03      -12.15     12.02 o 
 -10   6   6        2.18        7.26     19.55 o 
  -9   6   6       55.06      115.35     65.25 o 
  -8   6   6        9.91       12.81      8.95 o 
  -7   6   6       12.07       11.72     10.04 o 
  -6   6   6       57.74       35.18     12.09 o 
  -5   6   6       83.68      119.00     25.59 o 
  -4   6   6       14.47       20.70     11.70 o 
  -3   6   6       50.31       49.56     14.49 o 
  -2   6   6      348.99      318.30     38.96 o 
  -1   6   6       29.24       13.87      8.64 o 
   0   6   6       45.14       37.49      9.93 o 
   1   6   6      108.29      112.39     14.88 o 
   2   6   6      379.72      375.43     27.30 o 
   3   6   6      135.38      161.23     35.82 o 
   4   6   6       10.91        2.34      9.67 o 
   5   6   6        3.62       -1.80      9.56 o 
   6   6   6       92.97      117.95     20.23 o 
   7   6   6      115.78      121.84     16.35 o 
   8   6   6        0.32        4.73      8.98 o 
  -9   7   6        2.75      -13.30     11.74 o 
  -8   7   6        4.48        3.79     13.64 o 
  -7   7   6        0.02       13.96     12.11 o 
  -6   7   6       10.26       -6.61     16.73 o 
  -5   7   6       23.38       19.28     14.46 o 
  -4   7   6        6.97       -5.83     28.75 o 
  -3   7   6        0.07       -8.24     11.65 o 
  -2   7   6       31.71       17.60     14.29 o 
  -1   7   6        8.67       -2.37     11.91 o 
   0   7   6        4.53       -9.52     11.49 o 
   1   7   6        0.32       -6.26     14.25 o 
   2   7   6        7.19        0.79      9.11 o 
   3   7   6        3.04      -10.59      7.06 o 
   4   7   6        0.96        1.34      8.56 o 
   5   7   6        0.89        0.04      9.07 o 
   6   7   6        0.14        1.02      9.17 o 
  -3   8   6       10.11       -9.69     25.03 o 
  -2   8   6       39.23       30.13     19.73 o 
  -1   8   6        2.22       -1.23     16.20 o 
 -17   0   7        1.41       -3.94     10.95 o 
 -15   0   7        5.46        4.62      8.81 o 
 -13   0   7        4.92       -6.85      5.99 o 
 -11   0   7       12.08       -2.65      5.48 o 
  -9   0   7       20.49       16.77      7.96 o 
  -7   0   7      241.31      310.39     28.08 o 
  -5   0   7      144.70      155.04     19.26 o 
  -3   0   7      399.99      336.18     16.17 o 
  -1   0   7       78.55       74.45     14.25 o 
   1   0   7       31.23       38.63     14.76 o 
   3   0   7        2.06        1.58      4.17 o 
   5   0   7        0.01       -3.18      4.34 o 
   7   0   7       48.17       26.03      8.24 o 
   9   0   7        4.15        6.04      7.82 o 
  11   0   7        1.36        4.88     10.70 o 
  13   0   7        0.86       -5.65     13.26 o 
 -18   1   7        0.03        3.17     13.01 o 
 -17   1   7        5.53        1.41      7.34 o 
 -16   1   7        0.06        8.52      6.85 o 
 -15   1   7        0.34       -2.48      5.55 o 
 -14   1   7        1.13       -2.60      4.91 o 
 -13   1   7       60.22       46.72     25.21 o 
 -12   1   7       11.50        0.56      7.01 o 
 -11   1   7        0.00        0.61      4.32 o 
 -10   1   7        8.09        8.56      3.73 o 
  -9   1   7      229.85      262.75     27.41 o 
  -8   1   7       14.98        3.02      3.92 o 
  -7   1   7       31.56       38.99     10.62 o 
  -6   1   7       38.02       35.16      5.77 o 
  -5   1   7     1588.10     1841.28     50.95 o 
  -4   1   7       19.06       14.42      6.95 o 
  -3   1   7      427.60      398.01     15.08 o 
  -2   1   7       18.15       19.07      6.51 o 
  -1   1   7     3622.20     3872.14     80.00 o 
   0   1   7     1029.93     1059.32     26.02 o 
   1   1   7       80.05       83.26      6.37 o 
   2   1   7      286.43      246.63     10.50 o 
   3   1   7     1412.73     1553.78     37.47 o 
   4   1   7      484.15      515.60     17.32 o 
   5   1   7      326.98      371.42     16.29 o 
   6   1   7        6.40        7.16      4.60 o 
   7   1   7       63.50       78.16      9.41 o 
   8   1   7      208.93      228.75     19.32 o 
   9   1   7       81.90       86.59     12.98 o 
  10   1   7        3.04        6.46      7.94 o 
  11   1   7        2.58       -3.15      6.45 o 
  12   1   7        8.03       11.77      8.37 o 
  13   1   7        8.55        9.46     10.15 o 
 -17   2   7        1.63        2.58     10.41 o 
 -16   2   7        2.91       -0.02     13.95 o 
 -15   2   7       10.08        0.02      8.12 o 
 -14   2   7        3.16        3.83      5.85 o 
 -13   2   7       11.52       14.72      6.09 o 
 -12   2   7        5.68       -0.55      4.14 o 
 -11   2   7      102.57       92.26     18.17 o 
 -10   2   7       28.98       21.31     10.97 o 
  -9   2   7       45.47       46.75      7.29 o 
  -8   2   7      254.40      268.31     20.09 o 
  -7   2   7      642.69      686.73     24.00 o 
  -6   2   7      276.59      332.39     16.77 o 
  -5   2   7      118.45      142.70     11.02 o 
  -4   2   7     3359.73     3617.44     79.10 o 
  -3   2   7      608.96      622.41     19.04 o 
  -2   2   7      380.62      390.79     14.08 o 
  -1   2   7     1677.95     1676.97     40.00 o 
   0   2   7     5831.99     6012.03    125.22 o 
   1   2   7        7.16        7.34      4.63 o 
   2   2   7       80.82       92.78      5.94 o 
   3   2   7      723.05      703.98     21.62 o 
   4   2   7     1947.72     1989.09     46.72 o 
   5   2   7       10.44        6.63      6.55 o 
   6   2   7       30.57       34.17      6.90 o 
   7   2   7      253.68      237.79     17.31 o 
   8   2   7      207.33      212.44     16.97 o 
   9   2   7        1.41       12.95      6.57 o 
  10   2   7        1.55        7.36      8.88 o 
  11   2   7       29.71       15.48      7.62 o 
  12   2   7       18.09       12.44      8.68 o 
  13   2   7        0.11       -2.32      8.50 o 
 -17   3   7       16.01       16.14     15.15 o 
 -16   3   7        5.63        5.14     10.73 o 
 -15   3   7       10.25       10.75     10.07 o 
 -14   3   7       14.81       14.22     11.36 o 
 -13   3   7       25.86       36.64      9.18 o 
 -12   3   7        1.44        7.12      6.94 o 
 -11   3   7       30.95       34.46      8.96 o 
 -10   3   7      203.11      218.62     13.55 o 
  -9   3   7        7.83       11.27      4.81 o 
  -8   3   7       40.16       30.78      8.90 o 
  -7   3   7       41.48       39.17      6.26 o 
  -6   3   7      197.64      205.67     25.55 o 
  -5   3   7      105.35       86.38     14.82 o 
  -4   3   7      171.04      157.74     10.56 o 
  -3   3   7        0.50       -0.36      2.97 o 
  -2   3   7      508.45      503.56     17.13 o 
  -1   3   7        0.39        6.06      3.51 o 
   0   3   7       39.95       24.71      5.57 o 
   1   3   7       96.76      131.25     11.71 o 
   2   3   7      290.15      286.05     16.87 o 
   3   3   7       13.19       10.42      5.15 o 
   4   3   7        0.31       -2.49      9.50 o 
   5   3   7       67.15       56.60     13.69 o 
   6   3   7      253.27      265.24     24.33 o 
   7   3   7        9.19       13.02      7.41 o 
   8   3   7        9.20        5.07     18.87 o 
   9   3   7       58.43       29.17     12.91 o 
  10   3   7       40.55       11.47     13.17 o 
  11   3   7       14.79        1.68     12.36 o 
  12   3   7        0.72       -8.54     16.05 o 
 -16   4   7        3.48       21.74     25.67 o 
 -15   4   7       11.58       36.20     26.96 o 
 -14   4   7        9.14        8.90     20.79 o 
 -13   4   7        1.81        1.36      9.37 o 
 -12   4   7       28.32       29.61     25.29 o 
 -11   4   7       85.33       95.80     47.03 o 
 -10   4   7        1.98        1.59      8.04 o 
  -9   4   7        7.42       12.83      7.77 o 
  -8   4   7       34.09       27.23      7.02 o 
  -7   4   7      164.02      184.31     21.65 o 
  -6   4   7       14.64       13.73      5.27 o 
  -5   4   7        0.36       -1.94      3.55 o 
  -4   4   7       71.04       78.84      8.46 o 
  -3   4   7      195.75      175.51     11.41 o 
  -2   4   7      182.21      194.37     11.44 o 
  -1   4   7       44.76       31.64     12.30 o 
   0   4   7     1229.12     1143.92     38.67 o 
   1   4   7      305.35      292.47     18.50 o 
   2   4   7      113.79      130.97     14.00 o 
   3   4   7      106.68      109.41     13.14 o 
   4   4   7     1187.89     1166.09     50.79 o 
   5   4   7      274.41      249.67     24.28 o 
   6   4   7       14.83        4.24      8.06 o 
   7   4   7       13.23       18.12     10.68 o 
   8   4   7      178.22      176.29     23.59 o 
   9   4   7      123.84      127.97     22.33 o 
  10   4   7        1.43        3.29     13.02 o 
  11   4   7        0.91      -12.16     12.81 o 
 -14   5   7        8.97       15.39     14.38 o 
 -13   5   7       25.63       48.80     16.21 o 
 -12   5   7       13.41       21.04     12.70 o 
 -11   5   7        7.58        3.69     10.30 o 
 -10   5   7      186.28      179.26     23.84 o 
  -9   5   7      350.07      371.56     29.57 o 
  -8   5   7       36.30       49.62     12.21 o 
  -7   5   7       26.12       24.29      8.16 o 
  -6   5   7      752.35      722.57     29.53 o 
  -5   5   7     1891.04     1809.11     47.43 o 
  -4   5   7        8.98        8.58      6.55 o 
  -3   5   7       26.77       31.58      8.27 o 
  -2   5   7      988.78      995.97     43.83 o 
  -1   5   7     1786.84     1754.79     55.18 o 
   0   5   7       51.80       50.64     10.30 o 
   1   5   7       91.99      111.42     13.24 o 
   2   5   7      250.58      260.83     19.29 o 
   3   5   7      635.85      707.90     30.80 o 
   4   5   7       39.72       32.13     11.07 o 
   5   5   7       92.35       83.35     17.72 o 
   6   5   7      101.70       95.31     21.74 o 
   7   5   7       35.91       20.74     16.82 o 
   8   5   7        7.37        2.83      7.88 o 
   9   5   7       35.74       34.21     14.64 o 
  10   5   7       24.48       26.76     23.19 o 
 -12   6   7        3.82        6.15     22.98 o 
 -11   6   7       47.12       72.59     18.24 o 
 -10   6   7       73.35      114.57     20.80 o 
  -9   6   7        9.82       11.49     10.20 o 
  -8   6   7       20.96       24.68     18.31 o 
  -7   6   7       97.73      131.80     33.55 o 
  -6   6   7      135.81      160.40     22.42 o 
  -5   6   7      168.95      136.69     28.12 o 
  -4   6   7        7.39       -7.00     10.83 o 
  -3   6   7      136.07      141.61     20.02 o 
  -2   6   7       62.31       74.26     11.97 o 
  -1   6   7      371.74      353.32     47.76 o 
   0   6   7        1.03       -7.89      6.72 o 
   1   6   7      180.04      189.87     19.44 o 
   2   6   7        0.05       -3.14      9.82 o 
   3   6   7      246.16      278.46     31.54 o 
   4   6   7       15.60       -1.24      9.06 o 
   5   6   7      123.12      165.15     53.66 o 
   6   6   7       23.88       40.40     26.19 o 
   7   6   7       86.07       85.02     14.85 o 
   8   6   7        7.00        5.58      8.67 o 
  -9   7   7       15.91       29.54     16.96 o 
  -8   7   7        1.16       11.94     13.36 o 
  -7   7   7       20.78       29.02     14.21 o 
  -6   7   7       45.45       51.74     18.58 o 
  -5   7   7        2.88       -0.83     13.49 o 
  -4   7   7        0.14        7.38     13.65 o 
  -3   7   7       34.97       47.79     16.62 o 
  -2   7   7        9.02        4.17     33.16 o 
  -1   7   7        2.19       27.81     19.25 o 
   0   7   7       11.60        3.25     13.26 o 
   1   7   7        0.92        6.71     12.65 o 
   2   7   7        1.11      -13.65      9.51 o 
   3   7   7        0.27      -13.51     10.98 o 
   4   7   7       23.66       38.25     11.46 o 
   5   7   7        0.07       -3.90      8.58 o 
 -18   0   8        2.51        4.02     13.52 o 
 -16   0   8       42.24       32.26     14.21 o 
 -14   0   8       10.74       26.70     11.38 o 
 -12   0   8       23.75       25.33     11.47 o 
 -10   0   8       16.73       19.51      8.73 o 
  -8   0   8       19.66       25.42      9.50 o 
  -6   0   8       10.97        5.56      6.50 o 
  -4   0   8     1848.66     1802.18     86.28 o 
  -2   0   8     1699.36     1630.11     52.96 o 
   0   0   8      480.11      486.84     44.30 o 
   2   0   8     1024.63     1009.30     37.92 o 
   4   0   8      216.98      208.72     16.94 o 
   6   0   8      256.24      317.84     54.23 o 
   8   0   8        0.01       17.77     12.37 o 
  10   0   8        0.54       -5.94      8.23 o 
  12   0   8        1.07        4.36     12.66 o 
 -18   1   8        3.84        8.13     12.32 o 
 -17   1   8        0.83      -13.59      9.33 o 
 -16   1   8        4.49        2.33     10.27 o 
 -15   1   8        0.17       -1.28      8.81 o 
 -14   1   8       22.41        4.03     11.21 o 
 -13   1   8       32.96       24.64      7.92 o 
 -12   1   8      118.85       79.13     23.19 o 
 -11   1   8       19.90       18.22      7.32 o 
 -10   1   8      213.18      187.50     21.40 o 
  -9   1   8      800.89      741.87     27.97 o 
  -8   1   8     1895.88     1936.03     55.46 o 
  -7   1   8      371.45      367.37     27.66 o 
  -6   1   8      294.51      311.80     19.70 o 
  -5   1   8     4940.50     5379.73    172.76 o 
  -4   1   8     7136.82     8062.48    188.91 o 
  -3   1   8      367.96      408.26     13.16 o 
  -2   1   8      218.61      251.98     16.13 o 
  -1   1   8     4472.26     4403.54     90.93 o 
   0   1   8     2994.86     3171.21     67.70 o 
   1   1   8        1.30        0.83      2.56 o 
   2   1   8      395.19      422.14     20.18 o 
   3   1   8     1239.30     1222.76     31.73 o 
   4   1   8      176.43      196.41     15.01 o 
   5   1   8       76.01       85.61      8.19 o 
   6   1   8       31.04       19.80      5.58 o 
   7   1   8       26.68       25.99      6.24 o 
   8   1   8       40.55       28.34     12.59 o 
   9   1   8        0.40       -4.13      5.14 o 
  10   1   8        1.87        8.90      7.26 o 
  11   1   8        0.08        3.90     10.12 o 
  12   1   8        9.04       17.60     10.00 o 
  13   1   8        0.00      -13.95      9.62 o 
 -17   2   8       17.58       22.88     12.45 o 
 -16   2   8        1.88        5.42      8.82 o 
 -15   2   8        0.69        3.77      6.71 o 
 -14   2   8       20.83       21.44      9.59 o 
 -13   2   8       78.90       64.16      8.54 o 
 -12   2   8       10.58       16.25      5.40 o 
 -11   2   8       30.91       26.85      6.20 o 
 -10   2   8       35.68       32.06      6.16 o 
  -9   2   8      417.04      465.76     18.01 o 
  -8   2   8       39.79       41.65      7.30 o 
  -7   2   8      205.77      240.84     15.30 o 
  -6   2   8       64.92       70.58      8.60 o 
  -5   2   8      722.25      826.28     41.32 o 
  -4   2   8     1095.07     1128.78     30.49 o 
  -3   2   8     1019.62     1136.49     34.90 o 
  -2   2   8       32.15       23.56      4.39 o 
  -1   2   8     1413.71     1511.21     37.38 o 
   0   2   8      389.65      434.28     12.67 o 
   1   2   8      455.65      510.04     14.38 o 
   2   2   8      159.28      164.03     12.91 o 
   3   2   8      525.65      565.64     18.88 o 
   4   2   8       11.97       15.34      5.09 o 
   5   2   8      119.98      150.68     14.35 o 
   6   2   8       23.19       20.67      6.03 o 
   7   2   8       88.74       75.84     12.93 o 
   8   2   8       41.01       40.97      9.32 o 
   9   2   8        3.35        2.65      6.12 o 
  10   2   8       15.77        9.42      7.40 o 
  11   2   8        3.68        8.40      7.89 o 
  12   2   8        3.98        6.21      8.77 o 
 -17   3   8        2.31       -8.22     15.15 o 
 -16   3   8       20.69       48.57     29.31 o 
 -15   3   8       33.35       35.09     14.74 o 
 -14   3   8       13.98       -5.05     10.65 o 
 -13   3   8        2.54       -9.08      6.06 o 
 -12   3   8      141.56      148.16     12.38 o 
 -11   3   8       71.85       93.13     10.99 o 
 -10   3   8       80.61       65.68      9.66 o 
  -9   3   8        1.43       -0.64      4.62 o 
  -8   3   8      382.60      421.96     29.34 o 
  -7   3   8      217.01      203.31     14.55 o 
  -6   3   8      163.77      180.83     13.56 o 
  -5   3   8       72.63       65.86      7.56 o 
  -4   3   8      199.89      203.93     13.26 o 
  -3   3   8      312.02      335.07     26.19 o 
  -2   3   8      197.28      198.45     11.28 o 
  -1   3   8      186.08      198.82     11.08 o 
   0   3   8        0.06        9.18      3.86 o 
   1   3   8      151.32      170.23     13.90 o 
   2   3   8       70.18       55.86      8.69 o 
   3   3   8       85.05       72.03      9.78 o 
   4   3   8       41.40       33.58     12.88 o 
   5   3   8      101.84       70.36     17.33 o 
   6   3   8        7.56        5.11      7.64 o 
   7   3   8       18.95       24.02     11.98 o 
   8   3   8        0.04        8.55      9.33 o 
   9   3   8        7.27        6.48      9.00 o 
  10   3   8        3.12       15.21     15.92 o 
  11   3   8       12.50       23.99     12.65 o 
  12   3   8        7.59        5.44     10.91 o 
 -16   4   8        0.07      -26.31     17.54 o 
 -15   4   8        0.01      -27.34     18.23 o 
 -14   4   8      159.77      205.23     25.28 o 
 -13   4   8      120.48      114.37     18.51 o 
 -12   4   8       43.27       39.15     12.53 o 
 -11   4   8        6.26       -6.85      7.68 o 
 -10   4   8      494.64      522.52     33.24 o 
  -9   4   8      782.19      779.50     30.42 o 
  -8   4   8      379.23      369.22     20.45 o 
  -7   4   8      197.89      174.50     17.60 o 
  -6   4   8      898.34      850.27     46.12 o 
  -5   4   8     1065.83      986.11     30.87 o 
  -4   4   8      318.74      331.96     16.00 o 
  -3   4   8     1649.15     1600.12     41.78 o 
  -2   4   8      438.08      417.67     21.99 o 
  -1   4   8      396.17      380.15     21.29 o 
   0   4   8      126.23      142.87     14.16 o 
   1   4   8      879.31      884.53     33.57 o 
   2   4   8      329.14      363.43     21.34 o 
   3   4   8        1.39        1.73      5.77 o 
   4   4   8        0.00        4.82      7.77 o 
   5   4   8      164.87      178.76     27.82 o 
   6   4   8       73.45       88.00     16.51 o 
   7   4   8        1.76       -1.17     10.90 o 
   8   4   8        1.07        1.59     11.44 o 
   9   4   8       11.57       26.35     15.47 o 
  10   4   8       12.34       19.12     15.30 o 
  11   4   8        0.08      -17.63     11.75 o 
 -14   5   8        0.09      -15.31     10.91 o 
 -13   5   8        4.21       -1.73     11.10 o 
 -12   5   8       30.13       40.33     13.77 o 
 -11   5   8       64.37       97.51     17.36 o 
 -10   5   8       13.81       17.82     10.31 o 
  -9   5   8       17.59       -1.66      7.75 o 
  -8   5   8      308.28      329.30     32.09 o 
  -7   5   8      170.36      118.46     17.23 o 
  -6   5   8       48.18       38.14      7.88 o 
  -5   5   8        7.92        8.51      7.11 o 
  -4   5   8      793.27      824.28     42.60 o 
  -3   5   8      464.56      471.06     30.93 o 
  -2   5   8       32.13       42.29      9.42 o 
  -1   5   8       18.93       20.08     14.17 o 
   0   5   8      615.99      596.59     33.92 o 
   1   5   8      527.14      529.78     27.52 o 
   2   5   8       10.42        8.96     10.33 o 
   3   5   8      147.76      152.62     19.67 o 
   4   5   8      131.96      115.40     18.38 o 
   5   5   8      133.88      153.44     59.74 o 
   6   5   8        0.70       -4.04      9.56 o 
   7   5   8      102.98      156.10     23.00 o 
   8   5   8       17.54        9.77     11.96 o 
   9   5   8        2.60       -1.29     12.06 o 
 -12   6   8       18.93       30.28     16.56 o 
 -11   6   8        3.09       -6.58     10.87 o 
 -10   6   8       69.20       66.11     14.72 o 
  -9   6   8       42.67       38.84     13.94 o 
  -8   6   8       36.81       19.11     11.59 o 
  -7   6   8        6.01       14.78     11.45 o 
  -6   6   8      137.89      144.57     37.62 o 
  -5   6   8        3.49        6.26     12.04 o 
  -4   6   8       92.87      106.36     37.53 o 
  -3   6   8        9.45       23.58     12.68 o 
  -2   6   8      188.74      232.44     20.15 o 
  -1   6   8        0.47        1.30      7.98 o 
   0   6   8       68.01       51.24     12.32 o 
   1   6   8       20.59       23.36      9.55 o 
   2   6   8      200.77      180.99     40.83 o 
   3   6   8        6.12       -5.03      9.48 o 
   4   6   8       21.20       18.34     20.75 o 
   5   6   8       37.41       26.39     13.80 o 
   6   6   8       69.43       44.31     15.79 o 
   7   6   8        0.00        8.52      9.35 o 
  -9   7   8       52.89       73.20     25.46 o 
  -8   7   8        0.79       -9.85      9.81 o 
  -7   7   8       41.59       62.11     24.30 o 
  -6   7   8        1.23        5.42     14.98 o 
  -5   7   8       42.16       68.34     18.74 o 
  -4   7   8        0.70        8.54     12.99 o 
  -3   7   8       27.07       28.78     20.07 o 
  -2   7   8        0.00       -8.74     12.34 o 
  -1   7   8        4.27       -0.59     12.09 o 
   0   7   8        3.10       -8.39     11.71 o 
   1   7   8       10.36      -15.23     12.50 o 
   2   7   8        0.36       15.27     18.44 o 
   3   7   8        0.00        7.96     11.80 o 
   4   7   8       10.47        5.47     24.52 o 
 -17   0   9       57.87       13.26     14.04 o 
 -15   0   9        3.97       -1.88      8.47 o 
 -11   0   9       93.14       67.96     16.00 o 
  -9   0   9     1878.68     1917.55     98.08 o 
  -7   0   9      438.50      506.84     37.43 o 
  -5   0   9      563.15      669.78     43.53 o 
  -3   0   9      130.97      115.77     17.55 o 
  -1   0   9       25.10       48.15     15.66 o 
   1   0   9      149.27      123.65     21.61 o 
   3   0   9       23.91       17.30      6.92 o 
   5   0   9        9.46        3.43      5.79 o 
   7   0   9        3.18       -4.67      6.63 o 
   9   0   9       10.33        8.65     12.92 o 
  11   0   9        2.01       12.66     14.72 o 
 -18   1   9        0.56       16.28     17.16 o 
 -17   1   9        0.10        5.23     17.76 o 
 -16   1   9        4.48       11.69      8.77 o 
 -15   1   9        3.65        8.24     15.27 o 
 -14   1   9        9.47       -0.82      6.72 o 
 -13   1   9       12.76       17.45     18.61 o 
 -12   1   9       11.08       14.69      8.43 o 
 -11   1   9       67.38       52.54     10.16 o 
 -10   1   9       28.37       34.56      8.47 o 
  -9   1   9        5.65        0.23     14.68 o 
  -8   1   9       61.97       57.12     17.29 o 
  -7   1   9      227.44      245.39     19.94 o 
  -6   1   9      166.82      154.55     43.74 o 
  -5   1   9        6.66        6.22      6.97 o 
  -4   1   9       21.33       35.86      4.60 o 
  -3   1   9       34.63       28.90      4.89 o 
  -2   1   9      158.22      192.83      9.58 o 
  -1   1   9        1.12        2.88      2.71 o 
   0   1   9       36.94       51.21      6.36 o 
   1   1   9       21.33       26.58      4.55 o 
   2   1   9       13.59       11.68      3.90 o 
   3   1   9       12.68        9.86      5.50 o 
   4   1   9       60.95       51.24      9.72 o 
   5   1   9        7.98        4.68      4.31 o 
   6   1   9       25.10       22.78      8.73 o 
   7   1   9        6.24        0.78      8.84 o 
   8   1   9        0.78       -0.47      5.32 o 
   9   1   9        2.08        4.23      7.62 o 
  10   1   9        0.14        4.98      7.02 o 
  11   1   9        1.76        3.17      7.48 o 
  12   1   9        0.02       15.35     10.01 o 
 -17   2   9       21.62       26.36     15.23 o 
 -16   2   9       14.62        8.22     11.38 o 
 -15   2   9        0.22       -0.62      8.00 o 
 -14   2   9        5.81       -1.77     12.96 o 
 -13   2   9       97.81       71.66     10.62 o 
 -12   2   9       11.39        3.27      5.83 o 
 -11   2   9       31.62       33.51      7.36 o 
 -10   2   9       12.33        7.79      5.82 o 
  -9   2   9      241.90      239.72     16.72 o 
  -8   2   9        1.08        0.45      4.62 o 
  -7   2   9      444.14      553.13     23.30 o 
  -6   2   9      173.48      179.14     13.69 o 
  -5   2   9      469.05      452.54     22.12 o 
  -4   2   9       16.09       10.38      4.09 o 
  -3   2   9      528.30      554.18     19.77 o 
  -2   2   9      198.72      208.70     18.19 o 
  -1   2   9      322.25      311.12     13.65 o 
   0   2   9        9.11        6.85      2.95 o 
   1   2   9       70.45       73.19      6.34 o 
   2   2   9        5.88        1.45      3.48 o 
   3   2   9        1.62        4.41      4.31 o 
   4   2   9       26.57       20.24      6.09 o 
   5   2   9        7.39       -0.81      4.51 o 
   6   2   9       11.56        1.68      8.30 o 
   7   2   9        0.90        4.39      6.00 o 
   8   2   9       31.61       32.82      8.93 o 
   9   2   9        3.84        1.51      6.20 o 
  10   2   9        0.32        2.66      8.49 o 
  11   2   9        0.00       -5.91      7.37 o 
  12   2   9        6.81        3.44      8.31 o 
 -17   3   9       69.74      141.89     30.98 o 
 -16   3   9        7.16        9.67     18.91 o 
 -15   3   9       24.05       31.83     21.22 o 
 -14   3   9       56.71       74.87     15.37 o 
 -13   3   9      471.11      507.15     26.86 o 
 -12   3   9       61.67       57.56     11.65 o 
 -11   3   9      146.06      156.90     15.07 o 
 -10   3   9      149.85      157.50     14.61 o 
  -9   3   9     1094.64     1128.42     38.82 o 
  -8   3   9       44.20       48.43      8.47 o 
  -7   3   9      378.25      417.16     20.97 o 
  -6   3   9       11.30        5.89      4.16 o 
  -5   3   9     1162.02     1110.41     31.56 o 
  -4   3   9       17.08       14.80      4.42 o 
  -3   3   9       23.58       27.56      5.23 o 
  -2   3   9       59.67       56.37      6.88 o 
  -1   3   9       44.82       59.77      6.87 o 
   0   3   9       45.87       33.24      8.85 o 
   1   3   9        4.17        4.94      4.98 o 
   2   3   9       17.41        6.69      5.14 o 
   3   3   9        8.78        7.18      7.08 o 
   4   3   9       11.47        2.59      6.47 o 
   5   3   9        1.67        7.48      8.11 o 
   6   3   9        7.82        6.25      7.57 o 
   7   3   9       39.12       33.95     11.89 o 
   8   3   9        2.73       19.75     10.47 o 
   9   3   9       15.35       24.21     12.63 o 
  10   3   9        2.65       12.52     12.00 o 
  11   3   9       14.89        8.84     13.14 o 
 -16   4   9       11.87       25.93     24.73 o 
 -15   4   9       16.88       21.05     22.68 o 
 -14   4   9        0.36       11.21     20.32 o 
 -13   4   9        0.14       12.78     10.62 o 
 -12   4   9       42.22       50.80     18.31 o 
 -11   4   9       34.99       20.81      9.60 o 
 -10   4   9       15.53        9.41      7.66 o 
  -9   4   9        6.45        9.30      5.94 o 
  -8   4   9       30.20       31.25      7.92 o 
  -7   4   9       59.12       48.01      7.60 o 
  -6   4   9       49.28       33.82      8.28 o 
  -5   4   9      106.10      117.46     10.38 o 
  -4   4   9        1.42        0.64      4.73 o 
  -3   4   9       56.15       59.23     12.27 o 
  -2   4   9       13.19       21.48      8.39 o 
  -1   4   9      368.77      398.23     22.47 o 
   0   4   9       32.89       30.27      8.02 o 
   1   4   9        7.77       14.74      9.43 o 
   2   4   9       72.60       73.59     11.44 o 
   3   4   9      198.12      173.10     26.19 o 
   4   4   9       88.59      101.00     16.59 o 
   5   4   9        3.34        0.43     16.64 o 
   6   4   9       18.75       23.25     12.66 o 
   7   4   9       29.83       33.19     14.45 o 
   8   4   9       10.17       26.79     24.17 o 
   9   4   9        1.16       -2.29     14.23 o 
  10   4   9        0.68       -1.90     14.13 o 
 -14   5   9       37.23       42.60     17.14 o 
 -13   5   9        0.62       -0.01     11.90 o 
 -12   5   9        2.02       -1.65     10.10 o 
 -11   5   9        7.52       -0.17      8.83 o 
 -10   5   9      119.03      125.42     35.05 o 
  -9   5   9       52.57       57.36     15.58 o 
  -8   5   9      125.01      144.43     20.55 o 
  -7   5   9        0.05       -2.05      6.05 o 
  -6   5   9      322.41      328.54     21.69 o 
  -5   5   9      228.75      229.98     25.90 o 
  -4   5   9      161.69      152.37     29.80 o 
  -3   5   9      160.12      146.12     21.93 o 
  -2   5   9      529.07      498.50     33.59 o 
  -1   5   9      465.61      522.68     27.99 o 
   0   5   9       39.36       47.42     10.97 o 
   1   5   9      135.14      165.35     24.64 o 
   2   5   9      156.80      175.58     27.93 o 
   3   5   9      136.57      132.95     19.12 o 
   4   5   9        0.98       -5.99      8.66 o 
   5   5   9       38.25       46.37     14.42 o 
   6   5   9       47.37       47.45     15.62 o 
   7   5   9       25.26       48.11     15.68 o 
   8   5   9        1.85        5.56     13.10 o 
 -12   6   9       22.62       30.51     15.77 o 
 -11   6   9       32.15       39.63     14.70 o 
 -10   6   9        2.04        2.85      9.51 o 
  -9   6   9       17.53       25.29     12.60 o 
  -8   6   9       65.44       83.90     17.42 o 
  -7   6   9       42.10       61.07     16.88 o 
  -6   6   9        9.55        7.81     11.51 o 
  -5   6   9       34.88       29.84     13.67 o 
  -4   6   9       56.67       38.76     14.33 o 
  -3   6   9       21.35       18.59      9.61 o 
  -2   6   9       35.45       36.07     10.82 o 
  -1   6   9       47.64       56.09     18.31 o 
   0   6   9        1.08       -4.68      7.75 o 
   1   6   9        1.62        7.94      8.29 o 
   2   6   9       12.38       -4.63      9.54 o 
   3   6   9       11.70        7.55     11.45 o 
   4   6   9        3.98       -1.05     10.68 o 
   5   6   9        2.21       -9.80     10.64 o 
   6   6   9        0.12        1.13     12.58 o 
  -9   7   9        5.59        8.13     13.22 o 
  -8   7   9       19.30        7.04     12.60 o 
  -7   7   9        0.08       19.93     15.91 o 
  -6   7   9       47.91       89.09     32.43 o 
  -5   7   9        8.91       -3.01     12.64 o 
  -4   7   9       17.74       12.09     14.47 o 
  -3   7   9       56.36       66.41     38.34 o 
  -2   7   9       33.45       28.93     15.91 o 
  -1   7   9        1.39       -1.73     13.00 o 
   0   7   9        0.19      -10.77      9.69 o 
   1   7   9       53.10       20.46     46.51 o 
   2   7   9        1.49        6.47     13.26 o 
   3   7   9        3.00       -1.23     13.07 o 
 -18   0  10        1.46       -0.94     12.41 o 
 -16   0  10        5.41      -11.38      8.39 o 
 -14   0  10        0.48      -10.27      6.85 o 
 -12   0  10      219.16      249.79     32.10 o 
 -10   0  10       17.03       26.02     10.95 o 
  -8   0  10      744.06      882.29     56.22 o 
  -6   0  10     1277.27     1478.51     79.47 o 
  -4   0  10      632.37      613.07     29.74 o 
  -2   0  10      435.49      409.67     55.55 o 
   0   0  10       81.90       78.96      9.74 o 
   2   0  10        0.30       -1.88      5.03 o 
   4   0  10        1.36       -0.77      7.57 o 
   6   0  10       27.83       34.77     10.16 o 
   8   0  10        0.59        2.06      7.79 o 
  10   0  10        4.57       21.22     15.49 o 
  12   0  10        0.46       -2.05     16.09 o 
 -18   1  10        2.35       -7.42      8.47 o 
 -17   1  10       12.26       14.80      9.02 o 
 -16   1  10       10.67       17.51     12.41 o 
 -15   1  10        0.02       -1.40      6.72 o 
 -14   1  10       16.70       17.94      7.77 o 
 -13   1  10        2.15        7.19      5.81 o 
 -12   1  10      168.24      194.09     19.87 o 
 -11   1  10        3.35        2.11      5.46 o 
 -10   1  10        1.00       -0.21      6.20 o 
  -9   1  10        5.30        2.68      6.12 o 
  -8   1  10      472.18      595.36     33.70 o 
  -7   1  10        6.69       22.95      9.07 o 
  -6   1  10       56.03       74.66     12.62 o 
  -5   1  10        0.01       -0.42      3.46 o 
  -4   1  10      277.57      291.57     16.20 o 
  -3   1  10       43.08       55.82      5.69 o 
  -2   1  10        0.00        0.71      2.82 o 
  -1   1  10        0.70       -1.45      2.76 o 
   0   1  10      207.41      197.16     12.54 o 
   1   1  10        3.06        0.26      3.18 o 
   2   1  10        6.15       -1.30      3.18 o 
   3   1  10       20.44       19.03      6.16 o 
   4   1  10      104.50      111.36      9.78 o 
   5   1  10        2.27        3.81      4.98 o 
   6   1  10        2.10        6.94      5.74 o 
   7   1  10        5.71        8.41      6.43 o 
   8   1  10        2.41       -7.03      6.07 o 
   9   1  10        2.47        8.80      9.91 o 
  10   1  10        1.29        1.86      7.19 o 
  11   1  10        1.18        5.46      8.76 o 
 -17   2  10       26.25       23.19     16.26 o 
 -16   2  10       55.76       38.97     11.62 o 
 -15   2  10        2.33        8.31      8.77 o 
 -14   2  10       24.78       29.72     10.08 o 
 -13   2  10       44.66       55.54     10.13 o 
 -12   2  10       84.55       88.51     11.88 o 
 -11   2  10       13.21        3.06      5.66 o 
 -10   2  10        3.16        2.55      5.65 o 
  -9   2  10        5.48        0.73      7.55 o 
  -8   2  10      219.28      239.26     17.02 o 
  -7   2  10        5.58        4.99      5.16 o 
  -6   2  10       23.85       22.34     10.73 o 
  -5   2  10      144.18      156.47     11.13 o 
  -4   2  10        0.19        4.80      3.80 o 
  -3   2  10        0.33        8.96      3.63 o 
  -2   2  10      650.39      642.86     20.91 o 
  -1   2  10       21.14       32.16      6.09 o 
   0   2  10        0.16       -5.49      3.66 o 
   1   2  10       96.21       92.22      9.93 o 
   2   2  10      207.81      206.36     14.15 o 
   3   2  10       20.16       21.78      8.33 o 
   4   2  10        3.00        3.92      7.13 o 
   5   2  10      119.00      128.13     17.85 o 
   6   2  10      118.08      125.82     18.14 o 
   7   2  10        9.73       15.88     10.14 o 
   8   2  10        4.79       10.79     11.09 o 
   9   2  10        4.78       15.54     10.89 o 
  10   2  10       15.86        8.48     10.76 o 
  11   2  10        1.29       10.38     18.78 o 
 -17   3  10        0.24        6.16     13.78 o 
 -16   3  10        3.21       23.36     22.25 o 
 -15   3  10        3.08       -0.34     17.97 o 
 -14   3  10        7.62        4.63     13.95 o 
 -13   3  10        5.32       -2.88      7.12 o 
 -12   3  10        0.97       -3.07      6.19 o 
 -11   3  10        8.57       10.94      6.50 o 
 -10   3  10        0.46        1.67      5.28 o 
  -9   3  10       98.13       95.44     11.93 o 
  -8   3  10       25.23       25.91      9.24 o 
  -7   3  10       22.32       13.07      5.74 o 
  -6   3  10      109.94      112.57     10.21 o 
  -5   3  10      635.76      683.94     23.85 o 
  -4   3  10      254.58      253.21     14.22 o 
  -3   3  10        1.85        2.69      4.99 o 
  -2   3  10      232.14      238.37     13.65 o 
  -1   3  10      540.33      584.96     20.60 o 
   0   3  10      342.62      332.63     32.26 o 
   1   3  10       16.86       26.95      7.39 o 
   2   3  10       19.77       11.91      7.73 o 
   3   3  10       45.14       72.84     13.12 o 
   4   3  10       20.70       26.90     14.46 o 
   5   3  10        6.93       11.81      8.04 o 
   6   3  10        9.28       12.33     10.61 o 
   7   3  10        4.40       -2.99     12.45 o 
   8   3  10        7.64        2.25      8.92 o 
   9   3  10       11.34       22.49     11.69 o 
  10   3  10        0.57        6.70     11.71 o 
 -16   4  10       39.46       32.09     25.16 o 
 -15   4  10        3.67       -9.74     11.85 o 
 -14   4  10        7.80       11.66     12.54 o 
 -13   4  10       61.46       45.18     14.31 o 
 -12   4  10      364.58      370.64     30.67 o 
 -11   4  10      102.27      109.23     21.91 o 
 -10   4  10       52.49       47.11      9.22 o 
  -9   4  10      211.09      239.30     18.11 o 
  -8   4  10      714.02      725.70     29.72 o 
  -7   4  10      483.28      430.13     36.23 o 
  -6   4  10      283.16      293.94     23.11 o 
  -5   4  10      343.86      334.09     17.28 o 
  -4   4  10      471.23      445.41     20.38 o 
  -3   4  10      115.77       92.83     12.01 o 
  -2   4  10      131.00      106.88     26.21 o 
  -1   4  10      100.36       90.79     12.11 o 
   0   4  10        6.49       -0.30      6.85 o 
   1   4  10        7.75        9.29      7.36 o 
   2   4  10       56.76       59.63     10.94 o 
   3   4  10       28.25       16.60      9.35 o 
   4   4  10        4.99        8.83     11.72 o 
   5   4  10        1.69        7.24      9.67 o 
   6   4  10        7.35       14.15     14.29 o 
   7   4  10        0.64        1.83     13.51 o 
   8   4  10       15.74       24.06     15.66 o 
   9   4  10        0.29       -5.94     13.71 o 
 -14   5  10        1.55       -2.83     11.98 o 
 -13   5  10       25.66       44.08     16.69 o 
 -12   5  10        2.22       15.60     11.58 o 
 -11   5  10        7.68       15.66     11.07 o 
 -10   5  10        4.82       -2.46      8.71 o 
  -9   5  10       54.33       68.76     18.25 o 
  -8   5  10        8.97        0.16      7.12 o 
  -7   5  10      116.05      111.44     14.57 o 
  -6   5  10        0.01        0.99      6.45 o 
  -5   5  10        4.78        0.67      7.10 o 
  -4   5  10       76.61       85.78     12.80 o 
  -3   5  10      189.60      215.03     20.44 o 
  -2   5  10        1.97       -3.91      9.26 o 
  -1   5  10       54.55       53.10     11.08 o 
   0   5  10       82.69       87.76     13.42 o 
   1   5  10       52.94       60.50     12.53 o 
   2   5  10        0.83      -10.29      8.94 o 
   3   5  10       38.22       40.81     12.70 o 
   4   5  10       41.61       71.43     15.88 o 
   5   5  10        0.08       -3.41     10.07 o 
   6   5  10       29.19       97.10     19.45 o 
   7   5  10        3.79       -3.01     14.21 o 
   8   5  10        5.01       -2.68     12.47 o 
 -12   6  10        3.11       -6.55     11.11 o 
 -11   6  10        8.93        9.63     13.15 o 
 -10   6  10       27.10       18.34     17.54 o 
  -9   6  10       20.15       19.03     13.00 o 
  -8   6  10       48.88       44.02     15.39 o 
  -7   6  10       42.68       40.01     16.20 o 
  -6   6  10       47.21       43.63     15.88 o 
  -5   6  10       42.28       69.74     17.49 o 
  -4   6  10      135.10      161.46     17.93 o 
  -3   6  10        3.19        0.70      8.25 o 
  -2   6  10       14.63       17.35      9.93 o 
  -1   6  10        3.07       -1.85      8.07 o 
   0   6  10      103.44      104.63     15.10 o 
   1   6  10        8.05        9.67      9.53 o 
   2   6  10        6.53       10.08     11.49 o 
   3   6  10        7.30        2.10     10.83 o 
   4   6  10        7.21       11.05     12.44 o 
   5   6  10       21.05       33.81     19.64 o 
  -8   7  10        5.06       21.28     17.41 o 
  -7   7  10       52.21       67.66     22.94 o 
  -6   7  10        3.29        0.73     16.60 o 
  -5   7  10        4.78       12.12     15.43 o 
  -4   7  10        3.30       13.73     15.52 o 
  -3   7  10       16.43       10.21     22.34 o 
  -2   7  10        8.24       17.18     15.61 o 
  -1   7  10        3.79       -4.11     14.58 o 
   0   7  10        0.04       17.45     11.70 o 
   1   7  10        0.70      -15.60     28.88 o 
   2   7  10        5.69        3.45     12.27 o 
 -17   0  11       13.95       11.81     11.72 o 
 -15   0  11      121.49       95.69     21.40 o 
 -13   0  11        7.53        1.45      8.13 o 
 -11   0  11      626.56      545.06     46.94 o 
  -9   0  11       55.65       39.88     12.41 o 
  -7   0  11      802.27      953.10     60.51 o 
  -5   0  11        6.49       -4.04      4.11 o 
  -3   0  11      311.17      307.37     18.12 o 
  -1   0  11      186.94      199.80     15.77 o 
   1   0  11      150.04      202.37     36.55 o 
   3   0  11       94.14      104.24     14.07 o 
   5   0  11        7.45        8.81      8.90 o 
   7   0  11        1.01       -3.19      7.88 o 
   9   0  11        8.18       20.71     12.84 o 
  11   0  11        3.54      -13.61     13.35 o 
 -18   1  11        3.25       19.64     11.16 o 
 -17   1  11        7.12       10.58      9.25 o 
 -16   1  11        6.55        4.08      8.38 o 
 -15   1  11       19.40        4.91      7.70 o 
 -14   1  11        0.28       -5.59      5.87 o 
 -13   1  11        5.86        0.60      9.84 o 
 -12   1  11        2.18       -5.99      5.51 o 
 -11   1  11       49.96       34.29     10.29 o 
 -10   1  11        0.54        1.97      6.83 o 
  -9   1  11       40.13       24.57      9.24 o 
  -8   1  11        0.23        0.84      5.35 o 
  -7   1  11       21.89       24.76      8.33 o 
  -6   1  11      266.26      297.15     17.90 o 
  -5   1  11      157.77      151.44      9.60 o 
  -4   1  11      496.58      567.28     18.32 o 
  -3   1  11       98.46       74.80      6.83 o 
  -2   1  11      142.55      138.64      8.97 o 
  -1   1  11       25.88       32.09      6.88 o 
   0   1  11      248.93      244.35     12.41 o 
   1   1  11       16.36       15.00      4.72 o 
   2   1  11       46.54       42.07      8.56 o 
   3   1  11        0.07        2.93      4.25 o 
   4   1  11       72.11       92.31     14.74 o 
   5   1  11        8.35       10.43      7.00 o 
   6   1  11       25.96       18.76      7.79 o 
   7   1  11        4.36        4.35      6.42 o 
   8   1  11        0.96        0.51      6.09 o 
   9   1  11       13.40       13.34      8.48 o 
  10   1  11       14.16        5.18      9.03 o 
  11   1  11        2.52        4.89     10.07 o 
 -17   2  11        0.02       10.25     10.26 o 
 -16   2  11       10.93       24.09     10.22 o 
 -15   2  11        0.38       -5.34      7.05 o 
 -14   2  11        5.72       -1.83      9.84 o 
 -13   2  11        4.48        3.79      7.68 o 
 -12   2  11        2.11        2.04      6.79 o 
 -11   2  11       17.26       17.63      7.58 o 
 -10   2  11       37.46       27.64      7.77 o 
  -9   2  11       19.14       13.52      8.21 o 
  -8   2  11       64.20       64.17      9.88 o 
  -7   2  11       12.21       22.98      6.70 o 
  -6   2  11        0.14        2.22      3.95 o 
  -5   2  11        1.21       -2.14      3.52 o 
  -4   2  11      210.23      213.54     13.00 o 
  -3   2  11        6.45        1.73      3.69 o 
  -2   2  11      117.83      124.47     12.00 o 
  -1   2  11       26.46       12.93      8.23 o 
   0   2  11        0.01       -5.80      3.86 o 
   1   2  11       12.83        5.56      7.12 o 
   2   2  11       13.12       13.27      7.21 o 
   3   2  11       89.01      100.53     15.26 o 
   4   2  11       33.93       35.45     10.57 o 
   5   2  11       49.55       79.58     16.77 o 
   6   2  11       66.53       83.70     15.85 o 
   7   2  11        2.13       -3.07      8.84 o 
   8   2  11       10.15       -2.74      9.17 o 
   9   2  11       43.07       57.45     14.96 o 
  10   2  11       42.17       18.64     13.58 o 
 -17   3  11       31.82       63.67     27.73 o 
 -16   3  11       72.73       97.13     29.27 o 
 -15   3  11      104.89       90.72     27.90 o 
 -14   3  11        5.87        4.81      7.93 o 
 -13   3  11       40.18       30.48      9.24 o 
 -12   3  11      126.46      134.59     22.54 o 
 -11   3  11      302.72      299.72     20.88 o 
 -10   3  11       37.09       35.58     12.45 o 
  -9   3  11        0.52        4.84      5.75 o 
  -8   3  11       59.99       62.19     11.99 o 
  -7   3  11       64.61       64.36      8.76 o 
  -6   3  11       17.57       16.10      5.25 o 
  -5   3  11      110.39      122.47     19.04 o 
  -4   3  11       16.63       13.33      5.31 o 
  -3   3  11       10.96       13.41      4.88 o 
  -2   3  11        4.37        8.81      4.77 o 
  -1   3  11        2.03        0.91      5.27 o 
   0   3  11        4.47        5.95      5.19 o 
   1   3  11       31.40       28.33     17.46 o 
   2   3  11        1.19        1.89      7.03 o 
   3   3  11        0.60       -2.27      6.52 o 
   4   3  11       53.91       75.89     23.23 o 
   5   3  11        1.52        7.39     13.22 o 
   6   3  11       16.82        4.81      9.51 o 
   7   3  11        5.32       10.19     12.11 o 
   8   3  11       12.68       24.53     13.39 o 
   9   3  11        0.19        7.29     12.73 o 
 -15   4  11        3.19        5.70     13.07 o 
 -14   4  11        0.01       -6.13     11.13 o 
 -13   4  11       16.36       17.69     12.50 o 
 -12   4  11        1.90        5.67     10.44 o 
 -11   4  11       12.82       10.42      7.13 o 
 -10   4  11       22.85        9.01      6.69 o 
  -9   4  11       13.03       15.13      8.61 o 
  -8   4  11        9.41       15.71      6.19 o 
  -7   4  11       14.35       17.83      6.35 o 
  -6   4  11      187.45      216.15     15.32 o 
  -5   4  11        0.20       -3.87      4.85 o 
  -4   4  11       34.07       24.71     13.52 o 
  -3   4  11        0.23       -1.04      5.75 o 
  -2   4  11      162.44      184.52     17.09 o 
  -1   4  11        0.47        0.88      6.04 o 
   0   4  11       11.10        5.26      6.49 o 
   1   4  11        4.46       10.45      7.48 o 
   2   4  11       40.22       15.44      7.93 o 
   3   4  11        0.46       -2.81      6.74 o 
   4   4  11        1.80       -3.41      6.75 o 
   5   4  11        2.58        0.68      8.32 o 
   6   4  11        0.38        6.25      9.50 o 
   7   4  11        0.02        8.85     11.87 o 
   8   4  11        0.46       -5.53     11.52 o 
 -14   5  11        1.39       -6.91     12.57 o 
 -13   5  11        0.07       11.69     12.14 o 
 -12   5  11        1.38       -9.52      9.84 o 
 -11   5  11        0.67       -5.71      9.57 o 
 -10   5  11        2.35        7.45      9.16 o 
  -9   5  11        3.05        2.06      7.85 o 
  -8   5  11        2.45        6.03      6.20 o 
  -7   5  11        1.33        4.36      7.45 o 
  -6   5  11        1.69       -0.99      7.15 o 
  -5   5  11       30.69       24.80      8.76 o 
  -4   5  11        5.51       -2.46      7.17 o 
  -3   5  11        8.02       12.14      7.86 o 
  -2   5  11        2.17       -4.42      7.34 o 
  -1   5  11        0.22       -6.79      7.66 o 
   0   5  11        0.00        6.54      8.24 o 
   1   5  11       15.46        4.25      8.64 o 
   2   5  11        9.23       21.76     11.30 o 
   3   5  11        0.02       -2.59      9.04 o 
   4   5  11        0.09       16.74     10.97 o 
   5   5  11       34.75       37.90     14.37 o 
   6   5  11        0.02        9.31     11.76 o 
   7   5  11        0.01        4.66     14.12 o 
 -11   6  11       20.00       -7.60     13.95 o 
 -10   6  11       21.89       16.55     14.22 o 
  -9   6  11        7.50        1.47     18.53 o 
  -8   6  11        4.73       -3.11     12.15 o 
  -7   6  11       93.82      124.64     23.45 o 
  -6   6  11        9.75        5.16     13.67 o 
  -5   6  11       16.59        5.32      9.01 o 
  -4   6  11       22.15       15.63     10.43 o 
  -3   6  11       66.25       61.09     13.72 o 
  -2   6  11        8.44       17.43     10.05 o 
  -1   6  11        1.55       -4.88      8.52 o 
   0   6  11       26.97       44.91     13.14 o 
   1   6  11        0.06      -14.18     19.43 o 
   2   6  11       30.94       32.84     13.72 o 
   3   6  11        6.04       16.47     13.91 o 
   4   6  11       10.64       31.74     14.93 o 
  -7   7  11        0.11       -0.65     15.53 o 
  -6   7  11        8.00       10.77     15.83 o 
  -5   7  11        8.93        3.89     16.22 o 
  -4   7  11        2.00       -8.57     14.65 o 
  -3   7  11        0.35       11.95     16.14 o 
  -2   7  11       20.06       41.53     18.21 o 
  -1   7  11       15.63       13.56     13.54 o 
   0   7  11        4.78        8.58     11.00 o 
 -18   0  12        0.30       -3.68     13.26 o 
 -16   0  12       47.85       27.64     16.09 o 
 -14   0  12        0.47        4.28      9.16 o 
 -12   0  12      152.19       97.58     21.23 o 
 -10   0  12       27.31       27.56     11.72 o 
  -8   0  12      456.29      440.30     42.99 o 
  -6   0  12       35.00       48.18     10.36 o 
  -4   0  12      463.70      418.35     22.59 o 
  -2   0  12        0.77        2.92      4.87 o 
   0   0  12      794.28      777.28     33.76 o 
   2   0  12       18.08        8.32      8.04 o 
   4   0  12      172.29      225.10     38.48 o 
   6   0  12       60.62       68.37     13.91 o 
   8   0  12       41.92       49.38     17.89 o 
  10   0  12       14.48        9.93     16.43 o 
 -18   1  12        2.05        0.94     22.25 o 
 -17   1  12        0.59        8.15      9.78 o 
 -16   1  12        6.94        3.39      8.42 o 
 -15   1  12        8.61        2.10      7.77 o 
 -14   1  12       16.49       17.50      8.77 o 
 -13   1  12        0.43        1.89      6.11 o 
 -12   1  12       20.35       27.97     10.45 o 
 -11   1  12        6.36        5.72      7.52 o 
 -10   1  12        0.03       -4.51     12.41 o 
  -9   1  12       28.33       39.65     17.93 o 
  -8   1  12       47.13       21.86     18.61 o 
  -7   1  12       59.67       71.02     19.64 o 
  -6   1  12      186.72      225.72     18.85 o 
  -5   1  12       47.22       46.33      6.04 o 
  -4   1  12       41.48       53.76      6.31 o 
  -3   1  12       50.09       52.64      6.31 o 
  -2   1  12      458.97      439.25     16.54 o 
  -1   1  12        6.44        6.32      4.05 o 
   0   1  12        4.10       -2.64      3.72 o 
   1   1  12      235.20      241.25     13.38 o 
   2   1  12      550.56      566.46     25.65 o 
   3   1  12      305.60      326.86     17.92 o 
   4   1  12       16.39       16.16      6.34 o 
   5   1  12      148.90      179.03     16.71 o 
   6   1  12      224.94      266.05     19.95 o 
   7   1  12      145.69      142.73     15.37 o 
   8   1  12        0.00       -1.51      7.38 o 
   9   1  12       10.64       18.88      9.29 o 
  10   1  12       29.64       37.05     18.40 o 
 -17   2  12        0.48        6.75      9.70 o 
 -16   2  12       32.22       26.12     13.86 o 
 -15   2  12       35.89       41.58     13.71 o 
 -14   2  12       25.32       26.85     10.89 o 
 -13   2  12        0.19       -0.27      7.95 o 
 -12   2  12       15.48       13.44     11.30 o 
 -11   2  12        9.65        2.15      8.01 o 
 -10   2  12        0.07       -1.19      6.99 o 
  -9   2  12       13.33       -0.19      6.66 o 
  -8   2  12       21.91       44.88     11.08 o 
  -7   2  12        0.27       -0.56      4.61 o 
  -6   2  12        6.84        4.43      5.03 o 
  -5   2  12      163.84      182.39     28.60 o 
  -4   2  12       26.23       23.85      6.45 o 
  -3   2  12       42.62       47.07      7.62 o 
  -2   2  12        2.89       15.95      6.07 o 
  -1   2  12        6.14        8.41      5.56 o 
   0   2  12        2.83       -1.34      5.05 o 
   1   2  12       88.19       58.61     21.48 o 
   2   2  12      162.50      107.94     32.83 o 
   3   2  12        8.81       -1.81      7.18 o 
   4   2  12       10.58        4.46      8.81 o 
   5   2  12       98.21      131.62     18.74 o 
   6   2  12       64.21       38.70     12.69 o 
   7   2  12        2.04       -4.66      8.96 o 
   8   2  12       26.78       33.95     15.02 o 
   9   2  12       10.03        0.10     10.45 o 
 -16   3  12       12.65       -4.11     18.14 o 
 -15   3  12       11.71        4.27      8.76 o 
 -14   3  12       14.65       24.92      9.77 o 
 -13   3  12        4.08       -0.99      7.15 o 
 -12   3  12       66.36       77.58     13.00 o 
 -11   3  12       25.25       40.60     11.67 o 
 -10   3  12      122.25      133.13     14.51 o 
  -9   3  12       35.20       42.64     11.94 o 
  -8   3  12       58.94       57.15     10.56 o 
  -7   3  12        2.89        4.85      4.75 o 
  -6   3  12      130.16      134.78     20.73 o 
  -5   3  12        0.09        3.50      4.57 o 
  -4   3  12        3.46        1.30      4.50 o 
  -3   3  12        0.68       -0.81      4.96 o 
  -2   3  12        1.18       -0.59      5.24 o 
  -1   3  12       38.60       46.20      9.29 o 
   0   3  12       18.96       31.89      8.84 o 
   1   3  12       50.26       50.23     11.27 o 
   2   3  12        2.70        8.30      7.53 o 
   3   3  12       27.37       19.48      8.76 o 
   4   3  12       18.52       30.70     13.35 o 
   5   3  12       20.56       30.63     13.15 o 
   6   3  12       14.37       19.63     10.40 o 
   7   3  12        0.43       -1.23     10.65 o 
   8   3  12        5.18      -11.77     14.80 o 
   9   3  12        7.76        3.81     19.85 o 
 -15   4  12        1.08        2.97     12.98 o 
 -14   4  12        2.03        2.84     12.62 o 
 -13   4  12        3.78        5.75     12.10 o 
 -12   4  12       33.02       35.22     15.28 o 
 -11   4  12        0.23        1.49      7.01 o 
 -10   4  12       13.54        0.05      7.75 o 
  -9   4  12        7.61       -1.91      4.91 o 
  -8   4  12       79.92      106.44     13.87 o 
  -7   4  12        8.32       10.35      5.75 o 
  -6   4  12        0.51        7.13      5.29 o 
  -5   4  12        1.23       -2.55      5.75 o 
  -4   4  12       63.85       59.83     10.94 o 
  -3   4  12        5.67        8.94      6.71 o 
  -2   4  12        0.63       -1.34      5.75 o 
  -1   4  12        2.05        5.87      6.40 o 
   0   4  12       74.85       66.72     11.34 o 
   1   4  12        0.00       -3.65      6.16 o 
   2   4  12        8.93       -3.11     10.10 o 
   3   4  12       15.72        8.19      7.97 o 
   4   4  12        5.63       -6.29      9.03 o 
   5   4  12        0.64       21.72     12.61 o 
   6   4  12        1.29        4.12     13.05 o 
   7   4  12       31.94       35.68     22.34 o 
   8   4  12        0.27       -4.69     14.93 o 
 -14   5  12        1.04        9.59     13.63 o 
 -13   5  12        0.13        0.95     15.32 o 
 -12   5  12        1.14        4.70     10.97 o 
 -11   5  12        1.36        2.63      8.89 o 
 -10   5  12        8.54       10.96      9.30 o 
  -9   5  12        4.63        8.19      8.42 o 
  -8   5  12       25.27       15.40      7.81 o 
  -7   5  12        0.23      -10.20      7.20 o 
  -6   5  12        0.21       12.82      8.62 o 
  -5   5  12        6.26        5.65      8.21 o 
  -4   5  12       16.86       26.18      9.91 o 
  -3   5  12        9.91        8.77      9.65 o 
  -2   5  12       44.20       27.43     10.34 o 
  -1   5  12        0.13        0.33      8.60 o 
   0   5  12        4.71        0.27      9.01 o 
   1   5  12        8.63        6.37      9.68 o 
   2   5  12      110.68      112.76     19.21 o 
   3   5  12        0.01        8.04     11.00 o 
   4   5  12        0.34       14.19     16.90 o 
   5   5  12        0.60        0.77     11.42 o 
   6   5  12       32.09       48.04     17.07 o 
 -11   6  12        1.60        3.67     13.06 o 
 -10   6  12       13.00       22.37     13.69 o 
  -9   6  12        1.42        2.61     12.02 o 
  -8   6  12       52.46       38.22     16.56 o 
  -7   6  12        0.01        1.27     12.96 o 
  -6   6  12       11.24       15.33     14.41 o 
  -5   6  12       23.96       15.30      9.84 o 
  -4   6  12       32.29       26.39     10.41 o 
  -3   6  12        0.37       -4.10      8.84 o 
  -2   6  12        7.87       17.64     10.43 o 
  -1   6  12        1.45       -5.01      9.19 o 
   0   6  12        0.01       -8.18      9.34 o 
   1   6  12        0.01      -18.83     14.42 o 
   2   6  12        3.81       -7.97     10.49 o 
   3   6  12        0.54       -3.19     13.00 o 
  -5   7  12        1.47       14.12     15.80 o 
  -4   7  12       32.53       32.78     25.42 o 
  -3   7  12        1.67        2.76     15.90 o 
 -17   0  13        3.05        0.94     12.58 o 
 -15   0  13       42.47       37.31     15.32 o 
 -13   0  13        0.16        5.73     10.27 o 
 -11   0  13        3.28       10.18     11.47 o 
  -9   0  13      128.31      117.52     26.45 o 
  -7   0  13      283.27      275.83     21.62 o 
  -5   0  13      438.13      470.19     41.79 o 
  -3   0  13      992.21      862.83     36.62 o 
  -1   0  13      572.84      551.97     27.33 o 
   1   0  13      827.62      803.14     64.44 o 
   3   0  13      211.58      236.76     22.44 o 
   5   0  13       74.03       50.53     13.41 o 
   7   0  13       31.73       34.40     15.66 o 
   9   0  13        5.38      -15.75     11.98 o 
 -17   1  13        0.85        9.37     15.66 o 
 -16   1  13        1.75       27.89     10.19 o 
 -15   1  13        9.86       10.19      8.79 o 
 -14   1  13        6.66        0.09     12.02 o 
 -13   1  13        0.52       -1.61      7.52 o 
 -12   1  13       19.63       12.19      9.75 o 
 -11   1  13        0.78       -2.45      7.65 o 
 -10   1  13       23.78       30.87     10.79 o 
  -9   1  13       11.07       17.64      9.61 o 
  -8   1  13       20.59       13.56     11.77 o 
  -7   1  13       18.35       10.12      5.47 o 
  -6   1  13      101.03      122.98     12.83 o 
  -5   1  13        0.60       -2.19      6.16 o 
  -4   1  13      466.23      466.44     22.01 o 
  -3   1  13        5.50       13.22      5.82 o 
  -2   1  13       17.26       16.78      6.23 o 
  -1   1  13      114.20      130.79     12.92 o 
   0   1  13      385.52      384.99     39.27 o 
   1   1  13        0.18       -2.89      5.83 o 
   2   1  13       73.82       75.15     11.15 o 
   3   1  13       89.15      117.41     19.54 o 
   4   1  13       46.72       70.20     27.34 o 
   5   1  13        0.27       10.84      9.15 o 
   6   1  13       12.33       13.23     11.23 o 
   7   1  13        9.96        9.34      9.81 o 
   8   1  13       18.08       30.56     13.70 o 
   9   1  13        1.92       12.41     15.75 o 
 -17   2  13        0.12       -9.67      9.26 o 
 -16   2  13        6.51       14.70     10.13 o 
 -15   2  13       10.43        7.30     12.24 o 
 -14   2  13        7.99       -1.88      8.97 o 
 -13   2  13        2.72        6.05     15.19 o 
 -12   2  13        0.43       -4.55      8.61 o 
 -11   2  13        0.64       -0.76      8.45 o 
 -10   2  13        4.56       12.53     13.05 o 
  -9   2  13        5.00       12.90      8.72 o 
  -8   2  13        9.20       10.80      6.72 o 
  -7   2  13      186.42      230.39     17.87 o 
  -6   2  13        8.75       11.78      5.92 o 
  -5   2  13        5.47        7.21      5.62 o 
  -4   2  13        1.61       -1.95      4.24 o 
  -3   2  13       90.26       93.90     13.24 o 
  -2   2  13       90.07       74.43     10.06 o 
  -1   2  13        1.03        0.67      6.20 o 
   0   2  13        0.17        8.25      5.50 o 
   1   2  13        7.76       -6.07     17.84 o 
   2   2  13      286.24      253.63     23.81 o 
   3   2  13      127.94      169.70     20.68 o 
   4   2  13        5.94        9.78      9.14 o 
   5   2  13       36.16       11.08     10.06 o 
   6   2  13       99.47       88.83     20.03 o 
   7   2  13       91.84       82.69     18.83 o 
   8   2  13        7.12       15.16     16.47 o 
   9   2  13        0.66        5.99     13.51 o 
 -16   3  13        5.95       18.14     21.99 o 
 -15   3  13       40.35       22.42     13.41 o 
 -14   3  13        7.34       15.82      9.28 o 
 -13   3  13        3.87       21.18      9.18 o 
 -12   3  13       21.83       19.33      8.18 o 
 -11   3  13       48.25       40.99     13.80 o 
 -10   3  13        1.06        2.68      7.24 o 
  -9   3  13        5.03        5.97      5.53 o 
  -8   3  13       31.46       35.77     12.63 o 
  -7   3  13      101.46       83.78     14.19 o 
  -6   3  13        0.19        3.77      5.48 o 
  -5   3  13       21.93       20.07      6.69 o 
  -4   3  13       82.52       79.89      9.50 o 
  -3   3  13       59.86       54.61      9.90 o 
  -2   3  13       68.08       51.46     17.07 o 
  -1   3  13        0.15       -0.89      6.65 o 
   0   3  13       11.60        1.38      7.04 o 
   1   3  13       14.87       10.45      8.12 o 
   2   3  13       79.83       65.52     23.32 o 
   3   3  13        6.63        0.42     10.23 o 
   4   3  13       14.71       12.80     10.34 o 
   5   3  13        0.27       13.47     10.61 o 
   6   3  13       30.13       67.25     17.49 o 
   7   3  13       19.22       11.26     12.95 o 
   8   3  13        0.34        5.78     13.12 o 
 -15   4  13        0.20      -13.78     11.97 o 
 -14   4  13        0.45       -1.01     12.66 o 
 -13   4  13        4.67        4.06     11.54 o 
 -12   4  13        5.80        3.64      8.13 o 
 -11   4  13        0.37       -0.50      7.48 o 
 -10   4  13        0.00        1.79      5.63 o 
  -9   4  13       42.57       28.51      8.36 o 
  -8   4  13        5.94        6.70      5.94 o 
  -7   4  13        7.55        7.62      5.83 o 
  -6   4  13        4.01       -4.25      6.26 o 
  -5   4  13       54.67       61.99     11.46 o 
  -4   4  13       52.90       74.24     23.79 o 
  -3   4  13       19.00        0.69      6.85 o 
  -2   4  13       12.03        4.80      8.31 o 
  -1   4  13       39.60       27.61      9.84 o 
   0   4  13       22.46        7.88      9.82 o 
   1   4  13        3.78        2.24      7.92 o 
   2   4  13        2.10        7.57     10.48 o 
   3   4  13        7.94       13.66      9.87 o 
   4   4  13        0.35        4.92      8.89 o 
   5   4  13        0.84        6.17     19.25 o 
   6   4  13        3.26        7.48     11.71 o 
   7   4  13        2.46      -15.08     11.37 o 
 -13   5  13        1.84       -8.98     12.28 o 
 -12   5  13        0.20       -3.30      9.49 o 
 -11   5  13        5.61        3.38      9.31 o 
 -10   5  13        0.00       -0.85      8.67 o 
  -9   5  13        1.23       -0.01      7.95 o 
  -8   5  13        1.99        1.22      8.04 o 
  -7   5  13        0.13        4.50     10.74 o 
  -6   5  13        0.99       -6.00      7.89 o 
  -5   5  13       25.73       15.88     10.27 o 
  -4   5  13        1.88       -0.27      8.62 o 
  -3   5  13        7.47        9.88      9.21 o 
  -2   5  13        0.06        4.83      8.67 o 
  -1   5  13       15.84       24.87     12.92 o 
   0   5  13        0.15        2.65      8.82 o 
   1   5  13       35.58       21.58     12.57 o 
   2   5  13       11.66       -5.89     10.81 o 
   3   5  13        0.66      -13.70      9.13 o 
   4   5  13        4.53       11.76     33.80 o 
   5   5  13        7.25       -0.14     13.17 o 
 -10   6  13       12.89       21.88     14.39 o 
  -9   6  13        0.00        1.95     10.71 o 
  -8   6  13        1.43       11.32     14.82 o 
  -7   6  13        0.07        7.03     13.01 o 
  -6   6  13        2.74        3.92     10.16 o 
  -5   6  13        1.68        0.66     13.94 o 
  -4   6  13        2.90       -5.81      9.26 o 
  -3   6  13        0.05       -3.97      9.63 o 
  -2   6  13        0.89       -7.62     11.29 o 
  -1   6  13        4.31       13.05     11.95 o 
   0   6  13        1.76        4.87     11.35 o 
   1   6  13        0.60       -7.47     18.14 o 
   2   6  13        1.09      -20.29     18.87 o 
 -16   0  14        0.20        0.60     12.15 o 
 -14   0  14       58.42       25.59     14.21 o 
 -12   0  14        0.88       11.04     10.53 o 
 -10   0  14      307.20      307.61     41.61 o 
  -8   0  14        3.39       -4.24      7.35 o 
  -6   0  14      166.60      151.00     39.50 o 
  -4   0  14      225.72      273.66     46.53 o 
  -2   0  14      197.30      160.62     40.32 o 
   0   0  14      512.89      546.22     30.04 o 
   2   0  14       44.94       56.37     13.24 o 
   4   0  14      612.82      766.54     40.65 o 
   6   0  14        0.17       -4.36     10.35 o 
   8   0  14      116.88      153.28     29.18 o 
 -17   1  14        6.22       -0.40      8.89 o 
 -16   1  14        4.85        1.43     11.08 o 
 -15   1  14       12.00        4.97     12.24 o 
 -14   1  14        6.74       11.04      9.09 o 
 -13   1  14        3.84        6.95      9.27 o 
 -12   1  14       17.06       23.04     11.31 o 
 -11   1  14      105.96      123.90     28.20 o 
 -10   1  14      125.81      132.92     54.69 o 
  -9   1  14        5.03       -3.34      7.96 o 
  -8   1  14      105.97      105.01     12.97 o 
  -7   1  14       15.49       13.70      6.30 o 
  -6   1  14      839.76      765.56     30.43 o 
  -5   1  14      150.13      160.20     14.48 o 
  -4   1  14      104.36      111.73     12.30 o 
  -3   1  14       18.22       14.55      7.64 o 
  -2   1  14     1926.02     1693.49     51.55 o 
  -1   1  14      742.36      793.42     30.80 o 
   0   1  14       25.76       12.27      7.15 o 
   1   1  14        7.81       17.45      7.83 o 
   2   1  14      886.55      885.17     40.50 o 
   3   1  14      423.50      524.01     34.31 o 
   4   1  14      118.66      155.01     20.69 o 
   5   1  14       20.18       13.52     10.87 o 
   6   1  14      125.56      152.29     65.26 o 
   7   1  14      124.42      166.55     24.18 o 
   8   1  14       28.26       34.57     18.40 o 
 -17   2  14        1.76       -0.07     10.11 o 
 -16   2  14        5.81        1.59     27.04 o 
 -15   2  14        4.33        1.63     10.65 o 
 -14   2  14        1.23        3.27     10.37 o 
 -13   2  14        1.16        3.80     10.32 o 
 -12   2  14       15.54       10.95     10.60 o 
 -11   2  14        1.98        5.59      9.66 o 
 -10   2  14       23.35       24.35     10.64 o 
  -9   2  14        0.01        4.01      6.55 o 
  -8   2  14      147.88      174.40     16.53 o 
  -7   2  14       16.40        5.23     10.41 o 
  -6   2  14       32.65       31.25      8.68 o 
  -5   2  14        6.78        9.88      5.95 o 
  -4   2  14        0.98       -1.28      4.96 o 
  -3   2  14       46.50       41.10      8.86 o 
  -2   2  14       11.26        7.73      6.68 o 
  -1   2  14       11.60       11.63      7.00 o 
   0   2  14      111.44      108.93     31.07 o 
   1   2  14        9.76       11.81      8.04 o 
   2   2  14        7.27       -7.70      6.79 o 
   3   2  14       19.50       18.22     10.23 o 
   4   2  14      190.73      206.30     24.56 o 
   5   2  14        9.39        7.33     10.71 o 
   6   2  14       19.55       16.40     21.57 o 
   7   2  14        3.82        8.53     13.15 o 
   8   2  14       44.58       62.07     18.06 o 
 -16   3  14        1.07        6.67     13.14 o 
 -15   3  14        0.15       16.74     15.57 o 
 -14   3  14        1.58        6.87     11.10 o 
 -13   3  14        0.03       -8.88     23.53 o 
 -12   3  14        0.01      -10.54      7.03 o 
 -11   3  14        0.18       -4.36      7.21 o 
 -10   3  14        7.60        8.75      5.94 o 
  -9   3  14       15.37        5.53      5.59 o 
  -8   3  14        0.40       -3.81      4.42 o 
  -7   3  14       10.12        9.69      8.34 o 
  -6   3  14        1.94       -0.49      5.30 o 
  -5   3  14       26.01       10.06      6.29 o 
  -4   3  14        1.16        8.00      7.37 o 
  -3   3  14       13.94        4.19      9.16 o 
  -2   3  14       10.07       22.36     16.09 o 
  -1   3  14       51.96       55.27     20.80 o 
   0   3  14        0.02        1.55      9.37 o 
   1   3  14        0.44        1.16      8.44 o 
   2   3  14       23.46       18.86     12.49 o 
   3   3  14       33.00       12.09     14.89 o 
   4   3  14        0.35        5.94     10.27 o 
   5   3  14        9.71       29.09     13.85 o 
   6   3  14        1.22        0.95     18.91 o 
   7   3  14        9.22       16.26     14.27 o 
 -15   4  14        0.95        6.10     14.10 o 
 -14   4  14        1.19       -6.72     11.78 o 
 -13   4  14        1.42       -3.62      8.09 o 
 -12   4  14        0.46       -4.06      8.34 o 
 -11   4  14       13.12       18.79      7.47 o 
 -10   4  14        6.16        5.10      6.67 o 
  -9   4  14        3.80        8.84      6.32 o 
  -8   4  14        0.06       -5.35      5.23 o 
  -7   4  14       73.12       45.11     26.75 o 
  -6   4  14       29.57       34.08      8.80 o 
  -5   4  14      122.72      110.42     14.58 o 
  -4   4  14        7.20       16.57      7.84 o 
  -3   4  14      250.54      231.22     33.98 o 
  -2   4  14       73.73       66.82     12.75 o 
  -1   4  14      285.41      250.49     28.93 o 
   0   4  14        9.55       10.35      8.78 o 
   1   4  14       83.31       99.02     17.01 o 
   2   4  14       17.31       21.72      9.95 o 
   3   4  14      181.96      228.24     67.23 o 
   4   4  14       16.25       14.93     14.55 o 
   5   4  14        8.88        5.54     13.57 o 
   6   4  14        2.16       10.99     13.80 o 
 -13   5  14       12.26       27.97     12.54 o 
 -12   5  14        0.00        0.18      9.99 o 
 -11   5  14        0.55        2.75     13.23 o 
 -10   5  14        0.04       -6.08      8.07 o 
  -9   5  14       56.60       54.82     16.61 o 
  -8   5  14        1.29       -2.46      8.70 o 
  -7   5  14        0.03        5.64      9.38 o 
  -6   5  14        1.07       13.22      9.42 o 
  -5   5  14       69.99       80.08     14.11 o 
  -4   5  14        0.30       -0.72      7.92 o 
  -3   5  14        1.26        7.09      8.37 o 
  -2   5  14        0.00        1.23      7.75 o 
  -1   5  14       28.56       31.60     11.13 o 
   0   5  14        0.73       -8.88      8.06 o 
   1   5  14        0.37        0.74      8.47 o 
   2   5  14        0.01        4.73      9.09 o 
   3   5  14       11.34       -0.97     10.29 o 
   4   5  14        6.26       18.65     11.55 o 
  -9   6  14        9.77       -9.16     15.88 o 
  -8   6  14       10.68        8.59     16.23 o 
  -7   6  14       30.00       49.98     18.93 o 
  -6   6  14        1.87        1.81     10.72 o 
  -5   6  14       25.05       15.37     11.12 o 
  -4   6  14        9.49       14.98     11.56 o 
  -3   6  14        8.75        8.46     11.76 o 
  -2   6  14        5.52        9.16     11.97 o 
  -1   6  14        5.71       12.78     11.17 o 
   0   6  14        0.12       -8.78     11.44 o 
 -17   0  15       22.68       34.91     16.86 o 
 -15   0  15        3.61       20.11     15.49 o 
 -13   0  15      236.59      243.19     38.26 o 
 -11   0  15       83.82       90.72     27.13 o 
  -9   0  15     1801.66     2256.24     82.72 o 
  -7   0  15      122.79      155.08     17.36 o 
  -5   0  15     6290.60     6377.50    190.81 o 
  -3   0  15       43.39       26.58      9.82 o 
  -1   0  15     5106.73     4924.61    151.92 o 
   1   0  15      442.25      440.41     29.79 o 
   3   0  15     1284.55     1620.04     65.37 o 
   5   0  15      103.73       92.69     21.22 o 
 -17   1  15        3.67       10.78      9.80 o 
 -16   1  15       31.84       38.45     12.69 o 
 -15   1  15        2.00       11.90     12.02 o 
 -14   1  15       32.32       23.49     13.10 o 
 -13   1  15       43.61       56.46     15.58 o 
 -12   1  15      138.69      149.18     36.80 o 
 -11   1  15       27.98       16.44     11.03 o 
 -10   1  15       62.94       62.52     15.33 o 
  -9   1  15       43.80       66.16     19.63 o 
  -8   1  15      824.50      936.44     36.84 o 
  -7   1  15       82.99       73.98     21.46 o 
  -6   1  15       82.28       73.23     10.81 o 
  -5   1  15       16.59       17.05     11.35 o 
  -4   1  15      988.62      940.55     34.81 o 
  -3   1  15       20.05       20.11      7.73 o 
  -2   1  15        6.47       11.00      7.18 o 
  -1   1  15       12.84       15.62      7.49 o 
   0   1  15      490.69      514.92     26.28 o 
   1   1  15       26.12       11.33      8.80 o 
   2   1  15        8.36       19.47     10.47 o 
   3   1  15        0.17        1.36      9.22 o 
   4   1  15       51.29       47.13     13.91 o 
   5   1  15       15.72       30.24     12.94 o 
   6   1  15        1.81       -6.48     10.41 o 
   7   1  15       11.45       39.81     15.35 o 
 -16   2  15        8.66       13.99     13.03 o 
 -15   2  15       15.31       15.97     12.33 o 
 -14   2  15       43.29       46.93     17.54 o 
 -13   2  15        4.06        2.32     10.82 o 
 -12   2  15        2.33       26.54     11.67 o 
 -11   2  15       44.61       47.73     14.36 o 
 -10   2  15       88.73       82.53     17.27 o 
  -9   2  15        7.57       -4.86      6.07 o 
  -8   2  15        5.91        7.29      6.65 o 
  -7   2  15      178.71      193.99     17.57 o 
  -6   2  15       93.67       48.79     17.51 o 
  -5   2  15        7.44        5.87      6.27 o 
  -4   2  15        6.44        1.26      6.39 o 
  -3   2  15      159.87      137.54     19.04 o 
  -2   2  15       96.91      105.52     23.50 o 
  -1   2  15        0.37        2.66      7.88 o 
   0   2  15        4.42        9.49      7.40 o 
   1   2  15       62.18       42.47     14.85 o 
   2   2  15       58.49       41.81     20.41 o 
   3   2  15       11.53       10.60     11.10 o 
   4   2  15        0.69        8.25     24.09 o 
   5   2  15        2.42       12.97     11.28 o 
   6   2  15        9.99       13.88     13.28 o 
   7   2  15        4.64        8.64     12.57 o 
 -15   3  15        6.29       10.91     11.52 o 
 -14   3  15       13.94       19.84     14.24 o 
 -13   3  15       38.21       51.91     15.39 o 
 -12   3  15        4.53       12.02     11.83 o 
 -11   3  15       17.43       21.20      8.93 o 
 -10   3  15      136.68      156.95     33.28 o 
  -9   3  15       86.74       76.83     15.40 o 
  -8   3  15       89.96       76.41     14.87 o 
  -7   3  15       62.99       50.77      9.99 o 
  -6   3  15      550.20      592.51     29.83 o 
  -5   3  15        5.62       -5.13      5.97 o 
  -4   3  15      298.56      223.72     48.97 o 
  -3   3  15       43.68       38.92     10.92 o 
  -2   3  15      279.16      223.55     23.50 o 
  -1   3  15        3.93        8.79      9.46 o 
   0   3  15      415.51      378.95     31.11 o 
   1   3  15       15.01       -6.08      7.50 o 
   2   3  15       29.83       -1.29      9.36 o 
   3   3  15       11.32       11.61      9.64 o 
   4   3  15       81.61       69.06     24.22 o 
   5   3  15        0.03       21.82     21.86 o 
   6   3  15        0.04       -9.47     13.32 o 
 -14   4  15        5.84      -15.07     13.78 o 
 -13   4  15        0.00      -13.94      9.29 o 
 -12   4  15       17.38       19.00      9.15 o 
 -11   4  15        5.29        0.63      7.30 o 
 -10   4  15        7.90        4.75      8.24 o 
  -9   4  15        7.33        1.94      6.83 o 
  -8   4  15       10.64       20.27      7.98 o 
  -7   4  15       25.72       18.40      8.98 o 
  -6   4  15        0.52       -0.89      6.56 o 
  -5   4  15       53.17       41.60     11.18 o 
  -4   4  15        0.34       -5.63      6.63 o 
  -3   4  15       25.86       15.41      9.46 o 
  -2   4  15        0.27       -4.74      7.73 o 
  -1   4  15       38.90        9.59      9.66 o 
   0   4  15        1.85       -5.07      7.53 o 
   1   4  15        8.62        5.50      9.05 o 
   2   4  15       18.58       21.47     13.82 o 
   3   4  15       15.28        4.41     10.64 o 
   4   4  15        7.46       -4.62     14.93 o 
 -12   5  15        1.19       -6.60      8.43 o 
 -11   5  15       10.48        7.86      9.97 o 
 -10   5  15        8.53        1.36      8.36 o 
  -9   5  15       20.91       27.49     10.47 o 
  -8   5  15        1.54        2.83      7.80 o 
  -7   5  15       38.71       17.02     14.56 o 
  -6   5  15       22.16       31.26     21.21 o 
  -5   5  15        6.85        0.56      8.25 o 
  -4   5  15        6.74       15.25      9.31 o 
  -3   5  15        9.06       11.39      9.13 o 
  -2   5  15       24.41       12.03      8.92 o 
  -1   5  15        0.78      -11.56      7.71 o 
   0   5  15        9.78       19.19     11.72 o 
   1   5  15        0.01        6.78     11.81 o 
   2   5  15        1.15        2.52     14.80 o 
  -8   6  15       12.10       14.18     16.60 o 
  -7   6  15       11.26       16.26     12.57 o 
  -6   6  15       95.69      130.72     19.09 o 
  -5   6  15       84.47      151.51     20.46 o 
  -4   6  15        7.57        5.99     11.97 o 
  -3   6  15        1.13       -5.20     10.48 o 
  -2   6  15       43.13       46.83     14.72 o 
 -16   0  16       57.38       77.79     24.73 o 
 -14   0  16        0.75        2.22     12.32 o 
 -12   0  16      302.26      470.33     55.05 o 
 -10   0  16       70.66       85.24     29.10 o 
  -8   0  16      464.83      504.34     54.33 o 
  -6   0  16      877.38      933.91     65.12 o 
  -4   0  16      176.48      154.50     28.08 o 
  -2   0  16      528.67      535.94     48.73 o 
   0   0  16        0.92        5.73     16.34 o 
   2   0  16       22.13        7.62     19.85 o 
 -16   1  16        0.94      -12.90     16.99 o 
 -15   1  16        2.75        6.80     11.16 o 
 -14   1  16        7.10        6.96     21.48 o 
 -13   1  16      447.87      612.61     45.01 o 
 -12   1  16       13.49        2.45     10.22 o 
 -11   1  16       54.10       89.72     19.28 o 
 -10   1  16       81.65       83.39     13.32 o 
  -9   1  16     1167.54     1389.10     49.34 o 
  -8   1  16      163.05      157.18     16.68 o 
  -7   1  16      110.24       90.31     15.66 o 
  -6   1  16      117.68      118.74     14.44 o 
  -5   1  16      970.39     1018.75     40.06 o 
  -4   1  16      365.13      358.06     30.71 o 
  -3   1  16       48.48       37.30     12.60 o 
  -2   1  16        6.46        9.97      7.88 o 
  -1   1  16      292.64      326.71     33.98 o 
   0   1  16      112.67       81.31     14.83 o 
   1   1  16        1.54       -4.61     13.01 o 
   2   1  16        0.02       13.84      9.95 o 
   3   1  16       15.56        6.53     11.30 o 
   4   1  16        2.03      -11.29      9.95 o 
   5   1  16        0.00        6.34     11.61 o 
   6   1  16        0.12        4.77     22.12 o 
 -16   2  16       70.55       60.50     18.63 o 
 -15   2  16       25.85       15.61     13.30 o 
 -14   2  16       84.19       92.21     23.83 o 
 -13   2  16        0.00       -8.11     10.56 o 
 -12   2  16      276.08      363.13     51.19 o 
 -11   2  16       91.68      104.67     14.44 o 
 -10   2  16      133.73      112.88     15.09 o 
  -9   2  16       12.44       14.99      7.91 o 
  -8   2  16      265.63      258.68     21.32 o 
  -7   2  16       59.71       59.37     10.92 o 
  -6   2  16       21.54        7.65      6.59 o 
  -5   2  16      106.87       92.77     12.75 o 
  -4   2  16      217.93      147.58     15.42 o 
  -3   2  16        3.90       -2.95      7.29 o 
  -2   2  16        0.09        4.20      7.35 o 
  -1   2  16       73.21       55.46     13.20 o 
   0   2  16       40.57       33.74     10.74 o 
   1   2  16        1.32        6.53      8.38 o 
   2   2  16        8.93        8.77      9.92 o 
   3   2  16       19.43       21.93     13.79 o 
   4   2  16        8.70        5.18     11.66 o 
   5   2  16        0.02       -3.72     11.24 o 
   6   2  16        0.32        4.39     12.85 o 
 -15   3  16       20.37       14.85     13.28 o 
 -14   3  16        7.58        9.10     15.83 o 
 -13   3  16        0.01       17.97     12.93 o 
 -12   3  16        9.28       12.24      9.06 o 
 -11   3  16       54.51       52.26     11.82 o 
 -10   3  16       30.18       36.93     10.40 o 
  -9   3  16        3.85       10.00     11.80 o 
  -8   3  16       22.44       16.53      9.73 o 
  -7   3  16       71.32       61.27     11.92 o 
  -6   3  16       56.71       45.97     10.78 o 
  -5   3  16        1.22        2.20      7.20 o 
  -4   3  16       33.30       27.41     10.51 o 
  -3   3  16       10.70        6.62      8.05 o 
  -2   3  16       56.55       70.87     33.16 o 
  -1   3  16        1.92      -11.77      7.84 o 
   0   3  16       32.53       47.47     13.00 o 
   1   3  16       17.38       20.33     11.01 o 
   2   3  16       23.68       11.18     11.44 o 
   3   3  16        0.32       -6.37      9.81 o 
   4   3  16        1.81       24.44     14.21 o 
   5   3  16        2.68        1.14     16.34 o 
 -13   4  16        1.08       -0.85      8.90 o 
 -12   4  16       23.21       20.19      9.05 o 
 -11   4  16        0.02       -6.96      6.64 o 
 -10   4  16        2.25        6.74      7.25 o 
  -9   4  16       40.65       26.22     11.76 o 
  -8   4  16       48.05       31.29     10.50 o 
  -7   4  16        1.69       -8.99      6.00 o 
  -6   4  16        7.28        2.77      9.18 o 
  -5   4  16       57.07       55.49     14.30 o 
  -4   4  16       43.61       17.45     11.21 o 
  -3   4  16        4.58       -4.94      8.51 o 
  -2   4  16       11.00       23.05     11.13 o 
  -1   4  16       12.12       12.66     10.54 o 
   0   4  16        1.59       10.35      9.38 o 
   1   4  16        0.46        6.89      9.90 o 
   2   4  16        7.36       -3.03      9.87 o 
   3   4  16        0.23        7.71     11.98 o 
 -11   5  16        8.60       21.89     10.14 o 
 -10   5  16       13.59       14.72      9.10 o 
  -9   5  16        8.73        2.57      9.40 o 
  -8   5  16       28.55       11.08      9.81 o 
  -7   5  16        0.30        0.64     10.74 o 
  -6   5  16        2.62       11.85      8.85 o 
  -5   5  16        0.21        2.76      8.83 o 
  -4   5  16       16.04       13.22     10.24 o 
  -3   5  16        0.12      -16.69     11.28 o 
  -2   5  16        0.96        3.97      9.35 o 
  -1   5  16        1.92       14.24     11.37 o 
   0   5  16        7.13        3.70     18.78 o 
   1   5  16        0.00       13.79     13.14 o 
 -15   0  17       24.58       34.91     20.02 o 
 -13   0  17        0.04        9.76     14.38 o 
 -11   0  17        8.12       28.33     23.19 o 
  -9   0  17      182.37      236.67     40.91 o 
  -7   0  17       56.93       40.74     21.40 o 
  -5   0  17      200.71      188.57     33.13 o 
  -3   0  17       75.38       57.08     21.14 o 
  -1   0  17       38.12       35.51     18.66 o 
   1   0  17       23.17       40.39     21.82 o 
 -16   1  17       47.14       44.51     14.64 o 
 -15   1  17        6.47       -4.44     11.48 o 
 -14   1  17        4.87       16.90     14.78 o 
 -13   1  17      129.13      157.57     30.90 o 
 -12   1  17       59.44       51.16     16.96 o 
 -11   1  17       10.07        5.30      8.49 o 
 -10   1  17       56.17       39.18     10.61 o 
  -9   1  17      354.66      385.51     25.95 o 
  -8   1  17       53.92       60.77     11.99 o 
  -7   1  17        0.62       12.48      8.12 o 
  -6   1  17       12.22       11.86      7.78 o 
  -5   1  17      245.44      266.45     26.44 o 
  -4   1  17        2.80        5.26      7.17 o 
  -3   1  17       56.75       54.98     10.59 o 
  -2   1  17        0.25       -3.25      6.80 o 
  -1   1  17        4.40        1.69      6.92 o 
   0   1  17        6.92        3.59      9.70 o 
   1   1  17       16.83        5.38      9.91 o 
   2   1  17        0.02       -7.71      9.18 o 
   3   1  17        9.69       12.34     11.44 o 
   4   1  17        0.80        6.59     12.72 o 
   5   1  17        0.51       -1.90     12.45 o 
 -15   2  17        0.93      -13.97     12.11 o 
 -14   2  17       19.14       29.97     21.99 o 
 -13   2  17      106.51      155.02     25.42 o 
 -12   2  17      101.06      132.60     22.38 o 
 -11   2  17        0.31        0.87      8.43 o 
 -10   2  17       30.50       42.77     16.52 o 
  -9   2  17      149.03      151.97     19.32 o 
  -8   2  17      106.53      101.53     15.49 o 
  -7   2  17        0.01        0.83      6.86 o 
  -6   2  17        3.84        6.51      7.61 o 
  -5   2  17       84.25       82.42     13.16 o 
  -4   2  17       28.26       19.22      8.95 o 
  -3   2  17        8.84       14.02     10.51 o 
  -2   2  17       14.01       10.66      9.37 o 
  -1   2  17       22.79       16.01     11.04 o 
   0   2  17        4.74      -13.94     18.10 o 
   1   2  17        0.04       -9.41      7.80 o 
   2   2  17       26.16       28.33     13.17 o 
   3   2  17       11.15       -1.79     10.95 o 
   4   2  17        6.58       11.03     12.55 o 
 -14   3  17        5.96       27.19     14.29 o 
 -13   3  17       10.35        0.40      9.23 o 
 -12   3  17        5.89       10.45      8.93 o 
 -11   3  17        9.86       18.39      9.10 o 
 -10   3  17       56.00       26.45     10.73 o 
  -9   3  17        3.65        7.52      8.45 o 
  -8   3  17       14.12       15.42      9.34 o 
  -7   3  17       24.72       17.46      9.07 o 
  -6   3  17       15.14        5.11      9.15 o 
  -5   3  17        3.95        2.34      8.63 o 
  -4   3  17       56.00       65.06     14.77 o 
  -3   3  17        9.69       -2.47      8.58 o 
  -2   3  17        1.61        6.62      9.51 o 
  -1   3  17        0.29        1.29      9.41 o 
   0   3  17        3.46       -5.35      7.84 o 
   1   3  17        2.11        0.16      9.77 o 
   2   3  17        0.63       -1.81     17.03 o 
   3   3  17        2.21      -13.30     13.95 o 
 -13   4  17       14.42       17.92     11.10 o 
 -12   4  17        3.17      -10.50      8.38 o 
 -11   4  17        8.88       32.15     15.28 o 
 -10   4  17        3.27        5.47      9.36 o 
  -9   4  17       22.19       44.16     23.28 o 
  -8   4  17        7.92       -7.84      8.17 o 
  -7   4  17        4.02        1.20      9.88 o 
  -6   4  17        9.48       -2.61      8.61 o 
  -5   4  17       12.29       11.69     10.09 o 
  -4   4  17       47.31       68.04     16.36 o 
  -3   4  17        0.00      -11.35      7.77 o 
  -2   4  17        1.42       11.69     12.62 o 
  -1   4  17        9.39        3.63      9.64 o 
   0   4  17       17.23       -3.92     10.94 o 
   1   4  17        0.01        7.28     11.06 o 
   2   4  17        8.78        1.19     12.01 o 
 -10   5  17        3.07       12.26     10.42 o 
  -9   5  17        0.03        3.15      9.52 o 
  -8   5  17        4.16        1.26      9.50 o 
  -7   5  17        0.00       -3.01      8.96 o 
  -6   5  17        1.39      -13.13      9.10 o 
  -5   5  17        7.94        3.43     10.04 o 
  -4   5  17        2.32       -3.10     13.31 o 
  -3   5  17        1.27        2.17     10.19 o 
  -2   5  17        6.50       -7.73      9.42 o 
  -1   5  17        5.34        6.71     10.58 o 
 -16   0  18       13.49      -15.23     15.57 o 
 -14   0  18        9.23       16.34     16.52 o 
 -12   0  18       16.34       17.71     23.70 o 
 -10   0  18       36.06       20.62     21.65 o 
  -8   0  18        7.65       15.06     19.68 o 
  -6   0  18        8.58      -10.10     15.57 o 
  -4   0  18        1.52        4.19     16.94 o 
  -2   0  18       57.11       23.79     19.26 o 
   0   0  18       12.03        4.28     18.91 o 
   2   0  18       26.60       22.34     24.39 o 
 -15   1  18        3.27       17.70     15.66 o 
 -14   1  18        0.37       13.99     14.79 o 
 -13   1  18       30.73       50.31     17.69 o 
 -12   1  18       77.87       86.79     15.25 o 
 -11   1  18       18.23       25.48     10.12 o 
 -10   1  18        3.90        6.59      9.55 o 
  -9   1  18        3.91       -4.98      7.92 o 
  -8   1  18       76.93       58.53     11.69 o 
  -7   1  18       12.31       14.96      9.26 o 
  -6   1  18        8.55        8.55      8.73 o 
  -5   1  18       13.14       21.08      9.17 o 
  -4   1  18        0.25        4.28      7.87 o 
  -3   1  18       18.87       27.11      9.64 o 
  -2   1  18        4.81        3.80      7.60 o 
  -1   1  18       13.68       24.88      9.88 o 
   0   1  18       11.42       40.71     14.14 o 
   1   1  18       25.38       37.34     14.31 o 
   2   1  18        6.69       -0.21     12.24 o 
   3   1  18        2.52       -4.79     23.88 o 
   4   1  18        8.49        8.99     26.44 o 
 -15   2  18        0.38       13.48     15.41 o 
 -14   2  18       21.00       34.49     16.50 o 
 -13   2  18        3.82        3.91      9.93 o 
 -12   2  18       50.80       51.40     24.62 o 
 -11   2  18        0.82       11.59      8.65 o 
 -10   2  18        6.54       -5.30      8.57 o 
  -9   2  18        0.70        4.81      8.01 o 
  -8   2  18       48.28       45.08     11.36 o 
  -7   2  18        2.16        8.13      7.94 o 
  -6   2  18        6.19        2.18      8.82 o 
  -5   2  18        1.96        1.57      7.92 o 
  -4   2  18       15.08       13.72      8.51 o 
  -3   2  18        7.49        8.92     10.20 o 
  -2   2  18       22.01       14.65     11.42 o 
  -1   2  18        1.27       -8.34      8.94 o 
   0   2  18       29.65       -6.83     14.21 o 
   1   2  18        2.39       -8.15      9.48 o 
   2   2  18       36.44       61.43     17.44 o 
   3   2  18        6.40       31.61     14.32 o 
 -14   3  18        0.16        7.60     11.88 o 
 -13   3  18       14.84        8.36     13.92 o 
 -12   3  18        1.94       -3.30      9.03 o 
 -11   3  18        0.74        6.65      9.19 o 
 -10   3  18       12.67       15.66      9.73 o 
  -9   3  18       40.60       48.11     13.73 o 
  -8   3  18        1.09       -3.25      7.74 o 
  -7   3  18        1.77       -4.73      8.29 o 
  -6   3  18       32.19       36.82     12.52 o 
  -5   3  18       10.56       16.56     11.47 o 
  -4   3  18        2.24       -2.06      9.38 o 
  -3   3  18        0.87        3.10     10.07 o 
  -2   3  18       24.14       30.22     18.66 o 
  -1   3  18        0.00       -8.12     16.34 o 
   0   3  18        0.68        4.99     13.95 o 
   1   3  18        3.11        6.93     15.75 o 
   2   3  18        6.40       25.49     15.13 o 
 -12   4  18        8.29        8.36     10.56 o 
 -11   4  18       12.72       24.80     14.68 o 
 -10   4  18        4.12       11.39     11.27 o 
  -9   4  18        9.45       13.06     11.65 o 
  -8   4  18       44.51       28.85     29.05 o 
  -7   4  18       32.14       40.44     13.18 o 
  -6   4  18        3.36       -1.51      9.53 o 
  -5   4  18       20.32       16.65     11.33 o 
  -4   4  18       13.91       31.32     16.60 o 
  -3   4  18        1.29       18.95     10.84 o 
  -2   4  18        0.01       -7.52      8.48 o 
  -1   4  18        0.91       -0.37      9.88 o 
   0   4  18        1.93       -6.62     10.49 o 
  -7   5  18        6.88       16.92     11.99 o 
  -6   5  18        2.21        5.31     11.13 o 
  -5   5  18        2.25       -1.68     21.95 o 
 -15   0  19        0.82      -21.31     14.21 o 
 -13   0  19        1.97      -10.61     24.73 o 
 -11   0  19        6.03       -0.94     21.05 o 
  -9   0  19        1.95       -5.05     20.54 o 
  -7   0  19        0.00        9.67     19.08 o 
  -5   0  19        7.17       17.89     19.08 o 
  -3   0  19       20.66       29.10     20.71 o 
  -1   0  19        8.10       10.95     20.71 o 
   1   0  19       17.70       26.44     24.30 o 
 -15   1  19        0.23      -19.84     16.69 o 
 -14   1  19        2.28       16.71     15.39 o 
 -13   1  19       39.30       18.53     14.46 o 
 -12   1  19        4.96       17.49     14.29 o 
 -11   1  19        1.21       -6.06     13.71 o 
 -10   1  19        3.75        3.47     15.18 o 
  -9   1  19       16.36       23.31     17.33 o 
  -8   1  19       67.24       63.03     19.35 o 
  -7   1  19        0.01        7.94     12.58 o 
  -6   1  19       14.20       14.34     13.70 o 
  -5   1  19        0.40        1.56     12.86 o 
  -4   1  19       27.87       48.44     21.99 o 
  -3   1  19       13.14        6.70     13.49 o 
  -2   1  19        1.97      -10.64     12.27 o 
  -1   1  19        3.06       -4.02     18.48 o 
   0   1  19        6.82      -23.23     15.49 o 
   1   1  19        2.45      -11.12     19.51 o 
   2   1  19       15.89       19.43     25.16 o 
 -14   2  19        0.02       12.12     11.15 o 
 -13   2  19        7.39        1.41      9.82 o 
 -12   2  19       23.95       29.18     10.95 o 
 -11   2  19        0.03        3.76      9.47 o 
 -10   2  19        1.38        9.46      9.63 o 
  -9   2  19        9.45       16.06      9.98 o 
  -8   2  19        0.10       -1.83      8.16 o 
  -7   2  19       53.07       65.12     13.06 o 
  -6   2  19        0.17        7.75      9.13 o 
  -5   2  19        5.58        0.48      8.86 o 
  -4   2  19       18.13       10.77     10.21 o 
  -3   2  19       47.88       39.16     20.92 o 
  -2   2  19        7.07        2.07     10.00 o 
  -1   2  19       24.36       20.52     11.58 o 
   0   2  19        4.93       -4.95     10.37 o 
   1   2  19       15.35       24.84     15.53 o 
   2   2  19        2.00       11.11     14.23 o 
 -12   3  19        4.18       -3.66     10.10 o 
 -11   3  19        0.02       -4.32      9.54 o 
 -10   3  19       14.72        2.46      9.77 o 
  -9   3  19        5.39        4.55      9.71 o 
  -8   3  19        0.19       -6.60      9.15 o 
  -7   3  19       17.74       36.12     13.31 o 
  -6   3  19        3.02        3.65      9.53 o 
  -5   3  19       16.55       23.30     12.03 o 
  -4   3  19        5.19      -14.84      9.89 o 
  -3   3  19        3.77       -3.88     10.48 o 
  -2   3  19        0.52        6.39     11.25 o 
  -1   3  19       19.43        1.63     11.02 o 
   0   3  19        9.62       -3.30     10.41 o 
 -10   4  19        2.28       -1.82     11.69 o 
  -9   4  19        5.66       -8.47     10.75 o 
  -8   4  19        1.12       10.27     10.44 o 
  -7   4  19        3.74        7.60     11.10 o 
  -6   4  19        5.87        4.73     14.46 o 
  -5   4  19        1.44        1.58     14.38 o 
  -4   4  19        3.05      -10.61      9.48 o 
  -3   4  19        0.89        8.80     10.98 o 
  -2   4  19       29.77       29.01     13.75 o 
 -14   0  20        0.02       30.04     29.44 o 
 -12   0  20        4.79       -3.42     23.45 o 
 -10   0  20        2.14       -5.56     23.19 o 
  -8   0  20       22.59       31.49     24.99 o 
  -6   0  20        0.45       -6.33     16.17 o 
  -4   0  20       32.04       26.36     23.02 o 
  -2   0  20        0.44       -0.94     22.25 o 
   0   0  20       12.39      -18.23     21.56 o 
 -14   1  20        1.76        1.73     15.54 o 
 -13   1  20        2.55       11.99     16.58 o 
 -12   1  20        0.35       20.01     15.22 o 
 -11   1  20       24.29       39.56     20.26 o 
 -10   1  20        0.00       10.66     16.55 o 
  -9   1  20       17.03       19.43     17.58 o 
  -8   1  20        4.78      -10.90     13.71 o 
  -7   1  20        1.37       -9.94     13.21 o 
  -6   1  20        3.05        2.55     14.10 o 
  -5   1  20        2.71       -0.56     13.57 o 
  -4   1  20       10.48       14.81     16.09 o 
  -3   1  20       16.24       16.84     15.30 o 
  -2   1  20        1.81        0.43     20.97 o 
  -1   1  20       10.07       23.36     24.22 o 
   0   1  20        0.90      -17.97     20.45 o 
   1   1  20        8.90       29.61     28.07 o 
 -13   2  20        7.41       12.12     11.95 o 
 -12   2  20       12.74       15.58     10.52 o 
 -11   2  20        3.80       10.36     10.65 o 
 -10   2  20        0.43       -4.22      9.23 o 
  -9   2  20        2.16       -2.02      8.76 o 
  -8   2  20        0.02       -3.68      9.45 o 
  -7   2  20        9.43       11.80     11.42 o 
  -6   2  20        0.94       10.53      9.77 o 
  -5   2  20        0.97        8.29     16.64 o 
  -4   2  20        3.72        6.35     11.70 o 
  -3   2  20       52.24       55.78     15.95 o 
  -2   2  20        0.70      -13.10      9.84 o 
  -1   2  20       14.46        9.74     15.83 o 
   0   2  20       11.62       27.76     13.89 o 
 -11   3  20       13.36        5.13     10.71 o 
 -10   3  20        0.20       -4.94      9.48 o 
  -9   3  20        0.00        7.55     10.87 o 
  -8   3  20        0.23        7.43     13.52 o 
  -7   3  20       31.09        9.90     11.18 o 
  -6   3  20        0.30        4.70      9.83 o 
  -5   3  20        7.87       -3.68     11.34 o 
  -4   3  20        4.93       29.66     13.40 o 
  -3   3  20       15.39       27.32     14.16 o 
  -2   3  20        7.94        3.13     16.30 o 
 -13   0  21        0.81        6.85     27.21 o 
 -11   0  21        1.74      -22.85     25.50 o 
  -9   0  21        2.65        5.56     23.02 o 
  -7   0  21        6.22       -2.22     20.62 o 
  -5   0  21        0.03        0.17     22.85 o 
  -3   0  21        2.92       12.07     21.65 o 
  -1   0  21        9.49       17.03     25.33 o 
 -12   1  21        3.05       -1.58     19.05 o 
 -11   1  21        3.52        4.03     18.84 o 
 -10   1  21        7.72       20.48     19.54 o 
  -9   1  21        6.89        0.96     16.10 o 
  -8   1  21       43.19       51.68     20.60 o 
  -7   1  21        4.09       17.70     16.89 o 
  -6   1  21       18.97        8.17     15.96 o 
  -5   1  21       10.44       14.17     15.82 o 
  -4   1  21       33.60       28.91     17.18 o 
  -3   1  21        0.03      -14.03     21.14 o 
  -2   1  21       30.24       44.07     27.90 o 
  -1   1  21        0.98       -8.56     22.85 o 
 -11   2  21        6.23        8.73     11.66 o 
 -10   2  21       11.19        7.51     12.25 o 
  -9   2  21        8.83       17.31     12.25 o 
  -8   2  21        2.09       -5.25     10.40 o 
  -7   2  21       23.31       37.16     12.73 o 
  -6   2  21       37.50       23.75     14.93 o 
  -5   2  21       10.98       12.55     13.47 o 
  -4   2  21       10.20       17.63     27.55 o 
  -3   2  21       37.31       39.45     28.24 o 
  -2   2  21        8.70        0.17     23.62 o 
  -8   3  21        0.66       -8.24     11.04 o 
  -7   3  21        0.00        4.11     13.14 o 
  -6   3  21       40.95        9.59     14.32 o 
 -10   0  22        5.99       10.18     26.19 o 
  -8   0  22       30.06       50.83     28.92 o 
  -6   0  22       52.72       45.36     27.04 o 
  -4   0  22        0.24      -30.55     22.16 o 
 -10   1  22       10.78       15.42     20.34 o 
  -9   1  22        8.16       -0.31     17.45 o 
  -8   1  22        6.11       23.31     18.15 o 
  -7   1  22        0.68       10.89     18.31 o 
  -6   1  22       29.77       52.08     20.33 o 
  -5   1  22        4.92       18.18     18.08 o 
  -4   1  22       11.59      -17.80     21.05 o 
                                                 
